# Supplementary material for: Evolutionary History of the Global Emergence of the Escherichia coli Epidemic Clone ST131
Source: mBio. 2016 Mar 22;7(2):e02162-15. doi: 10.1128/mBio.02162-15 (PMC4807372; doi:10.1128/mBio.02162-15)
Supplement: Text S1 — List of positions for called, variable sites across the data set, with respect to the reference SE15 E. coli genome. Download [file mbo002162744sd1.txt]

SNVs called with respect to the E. coli ST131 reference SE15 (GenBank: AP009378)

393
438
465
474
480
559
591
600
882
892
900
909
930
939
942
969
981
1011
1020
1032
1044
1089
1875
1975
2019
2038
2061
2079
2211
2247
2250
2310
2316
2397
2685
2709
2851
2872
3004
3079
3163
3182
4600
4630
4651
4714
4963
5021
5297
5316
5739
5775
5844
5949
6111
6219
6258
6296
6315
6468
6678
7406
7551
7776
8006
8083
8225
8359
8894
11182
11254
13075
13456
14577
22377
23069
25155
25175
25761
25830
26278
26942
27819
28396
28879
31530
31890
32715
32746
32882
33526
33993
34563
34695
34781
34804
37335
37591
38381
54266
54313
54910
55305
55655
56961
57000
57358
58103
58688
58915
58939
59493
63023
65066
65090
65304
65335
65545
65751
65863
65970
67834
68235
68787
69063
69112
69791
69840
70655
72012
72144
72210
72432
72584
72781
73070
73075
73960
75557
80852
81034
81866
81895
85628
85895
86837
86860
87523
87799
87904
87931
88952
89621
90451
90771
91252
92385
93382
93618
95889
97176
97295
97593
98416
100710
101243
101724
102267
103968
103993
104072
104752
108482
108689
111337
112962
115123
115705
115842
116225
116427
117927
117966
118272
119885
123360
123369
124201
125304
126183
126254
127073
127910
128270
131153
131558
135265
135571
140600
141455
141745
142902
143175
143661
143713
144365
144540
146579
148900
150088
150288
151335
151416
152196
152387
152483
152501
152663
153051
153239
153339
153407
153417
153423
153710
155979
156552
156561
157046
157091
157565
157901
158376
160466
160498
160594
161093
161971
163351
163658
163680
170121
170379
170497
171720
175018
176254
176305
176496
176534
179323
179533
180178
185758
186913
187114
187313
189456
189532
192247
192454
198032
198104
198384
198492
198770
199426
200103
200135
205280
208414
211761
211992
213636
215268
215453
215756
216659
216986
217083
218252
219048
219419
219536
219741
223341
223911
225050
225774
227551
228155
229171
229217
229379
231446
234246
236291
236592
236729
238988
239250
240019
240686
246427
246592
246824
247092
247174
249304
252554
254413
254419
255302
256167
256180
257906
258037
258094
258145
258338
260220
260313
260356
264137
320091
320536
320956
374568
375607
375941
378037
381663
383305
383623
385313
386672
388536
389934
394337
394635
395223
396651
397092
397863
402547
404376
405723
405991
408763
409125
410139
410335
413779
415024
415734
417456
418618
419231
419710
421206
421244
424368
426575
426700
431320
433829
435390
435504
436818
437780
439345
439633
440603
446021
446668
447668
448470
451082
451797
453162
454194
454961
456246
456461
456835
456895
457116
457836
458936
458981
460254
461099
462862
463377
464294
464304
464355
465656
465968
466142
467519
467915
468293
468519
468537
473314
473897
474357
474452
474455
474475
474611
475933
476138
478355
480123
482493
484117
484687
484840
485266
487030
488781
491885
492593
493088
493647
493877
494099
494211
494323
494734
501181
502647
502955
504579
504663
507371
508407
509073
509950
513302
515229
518439
518641
521151
521313
522974
527606
531325
531614
532534
532685
532832
534020
534035
534318
534380
535467
536570
537194
537275
537377
537410
537581
538020
538047
538353
538391
539137
542190
543091
545676
546368
547314
547377
548995
552541
552945
553866
554413
554469
554621
554815
554973
555310
555367
555658
556089
556643
557187
557259
557958
580710
581029
581035
581183
581184
581187
581204
581547
582300
582559
584001
585674
586217
586218
586219
586237
586436
586758
587367
587581
590285
590327
590342
591025
592588
592621
592840
592895
593208
593488
596007
596344
596844
596992
597328
597385
597402
597667
598106
599559
600325
604074
605209
607286
607610
608360
610944
611585
611772
612085
613237
613585
613595
613696
614392
616565
617097
617778
617985
618081
618085
620406
625368
629332
629868
630168
631505
632705
633025
633866
634079
634750
634782
636433
637727
641370
641827
645905
646841
646991
647355
647646
648446
649175
649187
651793
652593
653154
653430
653491
654196
654329
656328
657157
657164
657224
658103
658188
658255
658265
658712
658827
659473
660164
660304
660347
660812
661015
665153
666619
666722
671718
672573
673150
675712
677324
680421
681264
681676
681785
682194
682474
686150
686965
688369
691243
691557
691572
692141
692253
692851
693301
693502
693687
694219
696764
696776
697608
697877
699978
701844
702013
703936
706447
711123
714225
716427
716561
717251
717761
718217
718610
719103
719356
720824
721737
723682
723817
724812
724965
725651
725997
727433
729001
729332
730274
731372
733748
735844
735998
736008
736013
737389
740543
742075
743078
743503
746081
747350
751927
755747
755800
759561
760127
761298
762275
765610
766527
766686
768060
768248
768559
768869
769977
770509
771148
771255
771313
772116
772329
776160
776562
777305
777562
777673
780820
781209
783472
783709
786279
787396
788141
788239
788624
791497
791965
793117
794879
795286
795676
795771
796147
797676
798440
799547
799717
800812
801404
801488
801559
801574
806397
806986
809418
809592
811066
811926
812926
813098
813569
815707
823480
823606
824923
825531
826276
826779
827860
829911
830010
830028
831048
832232
832726
832812
832874
832906
832928
832934
833006
833137
835420
836737
837031
837190
837213
838291
838303
839141
839506
839921
840002
840947
841152
841416
843703
844311
844348
844941
845659
847602
849417
849544
849641
851379
852971
853835
854814
855252
855334
855355
867274
868781
869882
869916
872227
873384
873570
873933
875366
875553
875589
875959
876225
876475
877147
881778
881828
883237
883491
883492
884733
885622
885888
888769
893077
893786
896869
899548
899571
900104
900329
900802
905578
905684
906200
907717
908321
909028
910968
912345
913161
913376
914529
916353
919494
920497
921685
921763
923079
927820
928753
928858
929242
929640
930045
930603
930604
932546
933156
933964
934461
935417
936485
936739
936991
941443
941714
943334
943979
944762
945455
947560
948113
949703
951053
953276
954844
956701
958484
958914
960202
962549
963266
963333
964214
964616
965006
965737
965956
966349
966670
967628
967638
968514
968902
969531
970586
971466
972527
975380
976889
976949
977271
977494
977860
978201
978810
978941
979525
979966
980239
981480
981880
982000
982597
982607
982788
984830
987155
989762
990826
991646
992344
992980
993904
997246
997250
998383
998477
999133
999443
999534
1000447
1000463
1000527
1000701
1001351
1002514
1002836
1003102
1003194
1003402
1003464
1003479
1003488
1003853
1004382
1004439
1004637
1004658
1004664
1004820
1004844
1004920
1004960
1004997
1005202
1005236
1005243
1005330
1005399
1005426
1006125
1007924
1008027
1009515
1009984
1011855
1012698
1013338
1019183
1020477
1020635
1021237
1022282
1023007
1025316
1025527
1026104
1028318
1029514
1030202
1031752
1032806
1032831
1050316
1050647
1050981
1060323
1061062
1061484
1066226
1067293
1069187
1069864
1071255
1071514
1072382
1073447
1073785
1075959
1079859
1079928
1079934
1081474
1081688
1083326
1083724
1083864
1090040
1090809
1094937
1096531
1096637
1096695
1097641
1097759
1098049
1100121
1101586
1101636
1102812
1103318
1106959
1108711
1109446
1110041
1110714
1111791
1113247
1113635
1113652
1113728
1114082
1116306
1116369
1116953
1117290
1118175
1119725
1119877
1120255
1120785
1121773
1122131
1122681
1123860
1124756
1124796
1125451
1125621
1125822
1127126
1128065
1130936
1134332
1135003
1135081
1135167
1137857
1138327
1138994
1139051
1198538
1201558
1213773
1215536
1216543
1217086
1217177
1217622
1218462
1219125
1220040
1220281
1220360
1220621
1221364
1222331
1223901
1224729
1224834
1224895
1225625
1226560
1227254
1229064
1231686
1232378
1232675
1264128
1264714
1265576
1266996
1268017
1270085
1273219
1274304
1278539
1278774
1280033
1280663
1281420
1281532
1283069
1284743
1284764
1285371
1286453
1290389
1290519
1291304
1291480
1292498
1292670
1295405
1295483
1296511
1296513
1297393
1298327
1300326
1300442
1303336
1306005
1306105
1309096
1309913
1310580
1313834
1313850
1315817
1318507
1321185
1321294
1324159
1324464
1324484
1327114
1327190
1327210
1330400
1331735
1331737
1332179
1333813
1334979
1335062
1337079
1337384
1337551
1337553
1338163
1338188
1338685
1339435
1339745
1340259
1340505
1341141
1341367
1341658
1341672
1342398
1342620
1343580
1344107
1344220
1344332
1346650
1347041
1347200
1348125
1349010
1349302
1349308
1351341
1355703
1355847
1356934
1357026
1357585
1358408
1359315
1359340
1359604
1359617
1359642
1359762
1359782
1360067
1363583
1364885
1364983
1365358
1365382
1366010
1366051
1367838
1367954
1369792
1369909
1372117
1374536
1375087
1378700
1379104
1379184
1380129
1380200
1380298
1380300
1381137
1381154
1381193
1382023
1382350
1382419
1382560
1382608
1382776
1382951
1383070
1383679
1385409
1385423
1385951
1386820
1386956
1387200
1388055
1388419
1388739
1388830
1390293
1390849
1391142
1392522
1392534
1395142
1397246
1397609
1398606
1398620
1398912
1399330
1400148
1400961
1401063
1401064
1401142
1401720
1404029
1405265
1405635
1405803
1405902
1406344
1406430
1407987
1408952
1408984
1409277
1414867
1415675
1418760
1418905
1420439
1421016
1421333
1421986
1422918
1423285
1423475
1425793
1428171
1429690
1429876
1430420
1433230
1440275
1487485
1487507
1501098
1503363
1505866
1505924
1505998
1507896
1508588
1508763
1510753
1516922
1520624
1521536
1531932
1534423
1534461
1534685
1535792
1536207
1536362
1549419
1549491
1551331
1551900
1552258
1552366
1552443
1555940
1557127
1557639
1558899
1560568
1561603
1563941
1565768
1566145
1567048
1567308
1567473
1568101
1568407
1568868
1569411
1569625
1570844
1571092
1571352
1571810
1574259
1577407
1577773
1579027
1583428
1585279
1585327
1586805
1587156
1587357
1589349
1589626
1591773
1592393
1595705
1595962
1596079
1596140
1597060
1597505
1598315
1598450
1598617
1599526
1600086
1601281
1601615
1601898
1603123
1604277
1604841
1605597
1605902
1606015
1606084
1606239
1607685
1609094
1610856
1612017
1613820
1614401
1615871
1616697
1621717
1622053
1622328
1623921
1624148
1625528
1625710
1627573
1627758
1627811
1629945
1629979
1633731
1634117
1635252
1636039
1637249
1637295
1638322
1638428
1640437
1641867
1642803
1643054
1644144
1644962
1645425
1646292
1647560
1649204
1651795
1654749
1654822
1655891
1656212
1656359
1656889
1656896
1657409
1657422
1657501
1657567
1658071
1658316
1658460
1658773
1660001
1661162
1661300
1661474
1661546
1661687
1661741
1661920
1662745
1663104
1663558
1663873
1664944
1664975
1670907
1672574
1674200
1675791
1675976
1676410
1679083
1679225
1679722
1680409
1680856
1682116
1682789
1684982
1685716
1686233
1686273
1687561
1688467
1689527
1690097
1691011
1692406
1692567
1692570
1696363
1696484
1698742
1705260
1707230
1707642
1708422
1708774
1708953
1708980
1709202
1710466
1712528
1712821
1713162
1713263
1714684
1715247
1716187
1717051
1717070
1720078
1721155
1721933
1724164
1724844
1726329
1726897
1728356
1728731
1731233
1735409
1735664
1738629
1739125
1739229
1739447
1739566
1743786
1744972
1745441
1746458
1746646
1747406
1748545
1749750
1750848
1751759
1752831
1753943
1754190
1755075
1755674
1757818
1758700
1759139
1759592
1759898
1761055
1761077
1761145
1763571
1763670
1764600
1764626
1765360
1766189
1766221
1766385
1767774
1768677
1770116
1771209
1773313
1774118
1775394
1775471
1775677
1776904
1777255
1778235
1779429
1780885
1780892
1781088
1781161
1782388
1783029
1783108
1783505
1783660
1784031
1785283
1786542
1786933
1787152
1787482
1787839
1788199
1788350
1788566
1788827
1789019
1789529
1791712
1792966
1793131
1793517
1794824
1795107
1795539
1795836
1797635
1797641
1797927
1797959
1798629
1798737
1799995
1800353
1802229
1803061
1804376
1806185
1806719
1806799
1807088
1807299
1808064
1810154
1812552
1815097
1816001
1816395
1817899
1820162
1821374
1821567
1823123
1823868
1824325
1824520
1824686
1825040
1826572
1826869
1828086
1829094
1830030
1830570
1830731
1830765
1831366
1831497
1832231
1834594
1834759
1834924
1836603
1837840
1838237
1838346
1839077
1839879
1839946
1841815
1844135
1844999
1845020
1846492
1848964
1851811
1853021
1854665
1854856
1856596
1856629
1857249
1857565
1858407
1860623
1861339
1861397
1861444
1861749
1861939
1862152
1862368
1862483
1863045
1863749
1865066
1867145
1868604
1870518
1870838
1873189
1873316
1873411
1873446
1873460
1874406
1875926
1877350
1877781
1879768
1879844
1880063
1880097
1880323
1880396
1880419
1881690
1884995
1886112
1887008
1887342
1887450
1887451
1887638
1887905
1888077
1888106
1888196
1891612
1891798
1892601
1893659
1894627
1895157
1895708
1895835
1895918
1920961
1923032
1923460
1924775
1924829
1925722
1925755
1926663
1926972
1927347
1927455
1927665
1928805
1931335
1931441
1932349
1932403
1933446
1939694
1940131
1944732
1946401
1959027
1959509
1959646
1959687
1959849
1960825
1961818
1961837
1961882
1966390
1967182
1967695
1967740
1967801
1968114
1968723
1968867
1968873
1968903
1969517
1969539
1969547
1970772
1973839
1974145
1974866
1978351
1980103
1980125
1980656
1985046
1989098
1990935
1991849
1992128
1992924
1993758
1996531
2017691
2020590
2021057
2023066
2023123
2030986
2032750
2032943
2033223
2033241
2033275
2033304
2034909
2034948
2036336
2037598
2037769
2037856
2038753
2038777
2038819
2038957
2039116
2039353
2039390
2039404
2039692
2039773
2039891
2040125
2040331
2040376
2040382
2040765
2040973
2040994
2042304
2042373
2042651
2042672
2042774
2042780
2042805
2042838
2042858
2042873
2042891
2043018
2043200
2043290
2043748
2043829
2043844
2043947
2044102
2044273
2044330
2044462
2044477
2044529
2044531
2044584
2045267
2045465
2045771
2046759
2047143
2047802
2050458
2050467
2061175
2061518
2062561
2062906
2063014
2063507
2064271
2064319
2064337
2065445
2065658
2065777
2066320
2066371
2066386
2066413
2066557
2066578
2066806
2066992
2068269
2068389
2068619
2068764
2068989
2069045
2069141
2069310
2069695
2069707
2069872
2069989
2070466
2070985
2070994
2071024
2071288
2071825
2071837
2071858
2072995
2073082
2073175
2073241
2073577
2073882
2074302
2074380
2074404
2074879
2074941
2075108
2075432
2075604
2077335
2077458
2077895
2077922
2078118
2079423
2080363
2080510
2080567
2080603
2080618
2080639
2080785
2080948
2080954
2080974
2081266
2081406
2081910
2082272
2082464
2083150
2083564
2083741
2083771
2084170
2084329
2084608
2084644
2084782
2085008
2085297
2085860
2085935
2085953
2086067
2086292
2086717
2086722
2086733
2086761
2086812
2086829
2086978
2087218
2087264
2087495
2087584
2087657
2087788
2087914
2087969
2087998
2088668
2088770
2089104
2089891
2089969
2092225
2092237
2093678
2093832
2094026
2094092
2094473
2094558
2094635
2095152
2096015
2096199
2096299
2096533
2096551
2096785
2097334
2099016
2099089
2099099
2099298
2099335
2099959
2100116
2100623
2101525
2103904
2104567
2105220
2105503
2110428
2111887
2117045
2117126
2118547
2118556
2119821
2119873
2120224
2120347
2120589
2120596
2120663
2120679
2121056
2121442
2122619
2123131
2123183
2123490
2124922
2126089
2126341
2126356
2128280
2130816
2131006
2133066
2133172
2134220
2135812
2137831
2138468
2140080
2140602
2141350
2143832
2150353
2150480
2151144
2151405
2151449
2153978
2154115
2154318
2154723
2154858
2155571
2155579
2156531
2156874
2157995
2159796
2160001
2160869
2161126
2161639
2161867
2162142
2162887
2163851
2164590
2165324
2166856
2167495
2168202
2169914
2169915
2171818
2173359
2176873
2178280
2182017
2182326
2182341
2182597
2186525
2186800
2187488
2189642
2193028
2193376
2193492
2194573
2194901
2196567
2197310
2197509
2197804
2198015
2199282
2199702
2200083
2201901
2203027
2204706
2205628
2206302
2208721
2212486
2213303
2214727
2216643
2217176
2217360
2218916
2219032
2222587
2222959
2223324
2223607
2228737
2231046
2231152
2231511
2232178
2237256
2237368
2237479
2238368
2239549
2239885
2240396
2240697
2241068
2241328
2241336
2241363
2242183
2242354
2245391
2245625
2246250
2254416
2257300
2257672
2258144
2259371
2260032
2260657
2261126
2262764
2263683
2263718
2264254
2264412
2264742
2265795
2266053
2266146
2270227
2271164
2276125
2276403
2276544
2278707
2279343
2279411
2279560
2280205
2280622
2280775
2282111
2283488
2283687
2284447
2285936
2286192
2286756
2287999
2288057
2288145
2288521
2288963
2289559
2293896
2295935
2296767
2297201
2297421
2297629
2297741
2301182
2301587
2303553
2305030
2305227
2308829
2309088
2309713
2311583
2311682
2312341
2314042
2316956
2317430
2317555
2317819
2318180
2318789
2320403
2323611
2324200
2326242
2328909
2329720
2329880
2331218
2331618
2351828
2353011
2353559
2354138
2354337
2358561
2359231
2359812
2363507
2363634
2364166
2365745
2365789
2367254
2367791
2372196
2375735
2376005
2376418
2378771
2380252
2381642
2381933
2383851
2385589
2386680
2387005
2387161
2388400
2388558
2388610
2393388
2398437
2399415
2399455
2401109
2402324
2403257
2403865
2403967
2420748
2420879
2422087
2423362
2423946
2424063
2432926
2433085
2437954
2442637
2444079
2445620
2445663
2446643
2447238
2448419
2448440
2448818
2448845
2448892
2450974
2451150
2454956
2455816
2455867
2456844
2462150
2463855
2463899
2463996
2464016
2465739
2466564
2466568
2467356
2469980
2471425
2472419
2474301
2477097
2477576
2477964
2481328
2482097
2483434
2483573
2484172
2484823
2484925
2486401
2486589
2488324
2489824
2490011
2492969
2494755
2497357
2504168
2504395
2505278
2505382
2506903
2508514
2509073
2510179
2511700
2515718
2516200
2517544
2518184
2518469
2519028
2519425
2520634
2520804
2521871
2522087
2524585
2524943
2526007
2526719
2528472
2528500
2528788
2529819
2530972
2530978
2531917
2533324
2533702
2537646
2539679
2541041
2541176
2544249
2545285
2546999
2547211
2549408
2549939
2550660
2552392
2552452
2552996
2554309
2554502
2555083
2555775
2555910
2556216
2557131
2557532
2560944
2562461
2563711
2565977
2566445
2567828
2568683
2569010
2570192
2571209
2575004
2576391
2579016
2580142
2580172
2583833
2586048
2587506
2587963
2588169
2588218
2589289
2591547
2591555
2591988
2592212
2592267
2592516
2593233
2593372
2593536
2595530
2595601
2598620
2600361
2602309
2602317
2602795
2603365
2603799
2603977
2606078
2606745
2607327
2607330
2608181
2609329
2609414
2610289
2611389
2611587
2611752
2612530
2613747
2614342
2616581
2619433
2619590
2624582
2625145
2626093
2626212
2629775
2630065
2632119
2634916
2635097
2635337
2640488
2643694
2644105
2644397
2644791
2645464
2649749
2649774
2655622
2655643
2655706
2655919
2656645
2656660
2656795
2656987
2657026
2657071
2657119
2657207
2657351
2657571
2658930
2659177
2659379
2660174
2660338
2661619
2661663
2661714
2663157
2663163
2663193
2665115
2666075
2666425
2667008
2667619
2668658
2670778
2672076
2672598
2673367
2674245
2675711
2676125
2677521
2679501
2680548
2680870
2684328
2686588
2688417
2688747
2690189
2691223
2692391
2692455
2694063
2712228
2718799
2719247
2719288
2719581
2719612
2719792
2720676
2721336
2722318
2724771
2725228
2725665
2725998
2727646
2729904
2731096
2733920
2735030
2735083
2736613
2736745
2738820
2740285
2742579
2742696
2744287
2745045
2745269
2746050
2746145
2746263
2746305
2746569
2746706
2746770
2746894
2747085
2747107
2749934
2751033
2751218
2751387
2751778
2752257
2752843
2753718
2755643
2757852
2757971
2758190
2758226
2758683
2759256
2761441
2763941
2764887
2766557
2767326
2768613
2768992
2769040
2769074
2770606
2773457
2777842
2777845
2777904
2778635
2778688
2778750
2779683
2780600
2780601
2793081
2794486
2799261
2800478
2800913
2801494
2802018
2802341
2802342
2803660
2804594
2804721
2804889
2805558
2805645
2807464
2808611
2810258
2812969
2813275
2813377
2813430
2813649
2814103
2814180
2814346
2814370
2814457
2814469
2815953
2816613
2817770
2820560
2822022
2822449
2822561
2822718
2822874
2823301
2823314
2823388
2823903
2824899
2825483
2825886
2825922
2826255
2827357
2827433
2828128
2828312
2828736
2829466
2829629
2829704
2829794
2833115
2834248
2834905
2834992
2838192
2859436
2859512
2859685
2864836
2865233
2866536
2866682
2867065
2867712
2869621
2871210
2871213
2871763
2871789
2872291
2872528
2873345
2873577
2873667
2877115
2879102
2881638
2882051
2882452
2882734
2883057
2883121
2884089
2885315
2886175
2887250
2890910
2893349
2893403
2893636
2893638
2897189
2897918
2898891
2899508
2900476
2901537
2903498
2903700
2903983
2906139
2906667
2906938
2909260
2912292
2914268
2915089
2938519
2938582
2938597
2938605
2938654
2938660
2938748
2938777
2938852
2938858
2938897
2938996
2939041
2939116
2939209
2939263
2939353
2939478
2940857
2940906
2940927
2941188
2941197
2941269
2941381
2941676
2941682
2941685
2941694
2941736
2941751
2941775
2941808
2941937
2941953
2942047
2942054
2942095
2942120
2942319
2942369
2942396
2942483
2942540
2942609
2942867
2942921
2943377
2943407
2943415
2943416
2944546
2944726
2945024
2945204
2945614
2945617
2945666
2945818
2945821
2945839
2945939
2945941
2945942
2948803
2948826
2948829
2948880
2949018
2949420
2949513
2949528
2949720
2949731
2949735
2950059
2950101
2950167
2950170
2950320
2950664
2951975
2953250
2954012
2954131
2954410
2954471
2954907
2955478
2955598
2956022
2956023
2956028
2956043
2956127
2956209
2956292
2956340
2956493
2956553
2956562
2956601
2956616
2956634
2956658
2956680
2956721
2956724
2956760
2956766
2956796
2956877
2956912
2956922
2956925
2956940
2956949
2956950
2956964
2957006
2957021
2957036
2957042
2957063
2957156
2957294
2957301
2957317
2957339
2957343
2957345
2957380
2957460
2957538
2957577
2957589
2957625
2957640
2957672
2957718
2957829
2957847
2958051
2958144
2958357
2958381
2958393
2958420
2958435
2958468
2958471
2958492
2958494
2958510
2958525
2958531
2958552
2958696
2958717
2958720
2958765
2958816
2958944
2958957
2958984
2958993
2959016
2959039
2959047
2959089
2959134
2959143
2959149
2959161
2959170
2959188
2959194
2959251
2959278
2959284
2959359
2959404
2959464
2959485
2959500
2959512
2959515
2959518
2959641
2959659
2959671
2959677
2959776
2959787
2959800
2959815
2960478
2960488
2960539
2960656
2960746
2960749
2960761
2960796
2960883
2960952
2960994
2961138
2961148
2961156
2961171
2961231
2961252
2961306
2961378
2961396
2961402
2961525
2961552
2961735
2961930
2962082
2962111
2962206
2962227
2962231
2962232
2962236
2962253
2962269
2962278
2962281
2962284
2962307
2962757
2963860
2963917
2963920
2963932
2963935
2963938
2963990
2964202
2964220
2964226
2964235
2964241
2965053
2965227
2965278
2965368
2965382
2965409
2965602
2965746
2965764
2965767
2965863
2965878
2966085
2966245
2966251
2966313
2966314
2966320
2966368
2966427
2966428
2966533
2966599
2966662
2966862
2967016
2967043
2967134
2967480
2967928
2968407
2968444
2968521
2968569
2968622
2968632
2968635
2968644
2968848
2968953
2969025
2969154
2969322
2969747
2969804
2969828
2969832
2969861
2969884
2969973
2970129
2970141
2970150
2970186
2970240
2970264
2970330
2970336
2970672
2971181
2971199
2971245
2971250
2971253
2971256
2971269
2971400
2971454
2971475
2971476
2971496
2971605
2971625
2971670
2971718
2971730
2971742
2971823
2971904
2972100
2972223
2972292
2972385
2972388
2972439
2972541
2972616
2972635
2972637
2972670
2972727
2972736
2972829
2972853
2972857
2973306
2973414
2973435
2973453
2973486
2973495
2973546
2973579
2973672
2973699
2973738
2973801
2973825
2973861
2973923
2973984
2974089
2974100
2974256
2974316
2974454
2974601
2974610
2974721
2974769
2974805
2974847
2975188
2975569
2975572
2975599
2976049
2976179
2976208
2976313
2976376
2976409
2976457
2976499
2976514
2977265
2977268
2977313
2977334
2977370
2977513
2977832
2978154
2978236
2978402
2978408
2978546
2978564
2978573
2978576
2978591
2978594
2978606
2978684
2978723
2978738
2978786
2978831
2978897
2979002
2979011
2979272
2979911
2980050
2980125
2980215
2980287
2984252
2984339
2984405
2984479
2984482
2984486
2984487
2984495
2984513
2984537
2984579
2984596
2984632
2984661
2984668
2984686
2984752
2984771
2984778
2984812
2984827
2984832
2984845
2986350
2986362
2986376
2986389
2986401
2986404
2986410
2986413
2986419
2986470
2986476
2986600
2986634
2986697
2986701
2986761
2986779
2986827
2986836
2986941
2986961
2986962
2986974
2987352
2987354
2987362
2987372
2987431
2987480
2987489
2987522
2987540
2987564
2987582
2987594
2987609
2987627
2987639
2987641
2987756
2987849
2987852
2987876
2987879
2987882
2987942
2987960
2988008
2988011
2988023
2988071
2988074
2988086
2988098
2988113
2988122
2988125
2988272
2988392
2988394
2988398
2988403
2988587
2988929
2990905
2990908
2990920
2990923
2990935
2990944
2990959
2991010
2991043
2991061
2991064
2991106
2991118
2991154
2991157
2991160
2991163
2991184
2991199
2991223
2991235
2991265
2991274
2991424
2991607
2991610
2991892
2991931
2991988
2992033
2992081
2992111
2992162
2992213
2992360
2992363
2992375
2992381
2992564
2992875
2993222
2993224
2993227
2993236
2993245
2993308
2993386
2993401
2993407
2993413
2993416
2993419
2994488
2994686
2994842
2994875
2996289
2996301
2996310
2996355
2996388
2996415
2996433
2996454
2996463
2996466
2996472
2996475
2996487
2996520
2996540
2996583
2996586
2996601
2996631
2996649
2996670
2996691
2996697
2996720
2996724
2996727
2996730
2996733
2996742
2996761
2996805
2996808
2996886
2996955
2996997
2997018
2997027
2997045
2997060
2997069
2997120
2997273
2997339
2997342
2997507
2997552
2997603
2997606
2997639
2997711
2997746
2998252
2998511
2998633
2998703
2999383
2999509
2999845
2999851
3000138
3000168
3000243
3000244
3000290
3000731
3000732
3000749
3000761
3000801
3000815
3001046
3001235
3001319
3002017
3002019
3002064
3002106
3002256
3002415
3002421
3002434
3002647
3002887
3002893
3003008
3003446
3003522
3003596
3004347
3004376
3004880
3005276
3005484
3005522
3005528
3005537
3005546
3005552
3006497
3006529
3006577
3006646
3007124
3007153
3007375
3007464
3007832
3008935
3008995
3009058
3009211
3009241
3014199
3014219
3014458
3014488
3014695
3014832
3014958
3015081
3015165
3015291
3015342
3015444
3015459
3015477
3015522
3015976
3016055
3016201
3016363
3016411
3016594
3016719
3016728
3016757
3016798
3017221
3017339
3017385
3017448
3017481
3017490
3017562
3017715
3017886
3017889
3018288
3018294
3018372
3018431
3018532
3018591
3018723
3018732
3018795
3018807
3018819
3018832
3018880
3019047
3019104
3019184
3019446
3019509
3019512
3019565
3019810
3019942
3019945
3019972
3019973
3019981
3020023
3020104
3020114
3020143
3020149
3020173
3020197
3020248
3020457
3020485
3020515
3020518
3020521
3020772
3021145
3021355
3021391
3021461
3021475
3021607
3021628
3021643
3021727
3021769
3021796
3021856
3021859
3021868
3021880
3021889
3021991
3021997
3022062
3022096
3022097
3022503
3022517
3022652
3022663
3022680
3022691
3022715
3022739
3022775
3022787
3022967
3023180
3023189
3023192
3023207
3023237
3023246
3023258
3023276
3023348
3023423
3023427
3023429
3023550
3023563
3023660
3023667
3023704
3024029
3024032
3024103
3024227
3024314
3024322
3024558
3024567
3024568
3024609
3024611
3024672
3024674
3024676
3024729
3024747
3024753
3024783
3024807
3024828
3024840
3086823
3086829
3086961
3087132
3087189
3087435
3087440
3087462
3087489
3087519
3087555
3087576
3087579
3087585
3087714
3087756
3087768
3087798
3087803
3087834
3087840
3087859
3087885
3087906
3087957
3087960
3087987
3088028
3088038
3088053
3088056
3088080
3088131
3088137
3088155
3088263
3088272
3088277
3088281
3088395
3088479
3088633
3088638
3088652
3088733
3088760
3088877
3088889
3088895
3088907
3088913
3088948
3088955
3088976
3089051
3089072
3089111
3089165
3089168
3089189
3089196
3089216
3089252
3089325
3089351
3089378
3089432
3089774
3089963
3089988
3090128
3090326
3090344
3090456
3090592
3090690
3090769
3090806
3090833
3090853
3090859
3090995
3091020
3091099
3091101
3091132
3091137
3091267
3091285
3091311
3091335
3091344
3091383
3091434
3091608
3091703
3091748
3091824
3091878
3091932
3091971
3091982
3092025
3092040
3092429
3092433
3092451
3092517
3092781
3092817
3092921
3092934
3093268
3093287
3093368
3093548
3093556
3093617
3093779
3093947
3093992
3094028
3094527
3094551
3094593
3094662
3094779
3094797
3094806
3094854
3094860
3094876
3094883
3094887
3094905
3094917
3094962
3094980
3095028
3095037
3095106
3095207
3095240
3095291
3095312
3095324
3095336
3095339
3095342
3095369
3095411
3095450
3095477
3095519
3095525
3095537
3095540
3095765
3095873
3095876
3095969
3095981
3096050
3096053
3096056
3096107
3096481
3096680
3097102
3097252
3097268
3097379
3097403
3097435
3097463
3097472
3097487
3097490
3097511
3097517
3097547
3097565
3097583
3097589
3097611
3097646
3097649
3097715
3097737
3097796
3097809
3098631
3098632
3098665
3098686
3098698
3098705
3098806
3098809
3098815
3098824
3098839
3098845
3098864
3098866
3098884
3098926
3099022
3099053
3099194
3099233
3099242
3099415
3099443
3099462
3099553
3099575
3099644
3099773
3099785
3099828
3099846
3099887
3099905
3099908
3099995
3100028
3100067
3100091
3100115
3100223
3100241
3100892
3100948
3101000
3101030
3101040
3101093
3101122
3101141
3101207
3101255
3101357
3101372
3101375
3101378
3101384
3101387
3101396
3101411
3101414
3101435
3101450
3101628
3101666
3102027
3102093
3102120
3102183
3102192
3102222
3102232
3102234
3102243
3102417
3102480
3102492
3102495
3102498
3102514
3102551
3102558
3102561
3102631
3102699
3102849
3102852
3102863
3102870
3102876
3102945
3102981
3102986
3103017
3103050
3103053
3103059
3103107
3103168
3103191
3103301
3103417
3103447
3103607
3103623
3103675
3103925
3104192
3104255
3104258
3104315
3104399
3104457
3104495
3104660
3104807
3104819
3104828
3104876
3104882
3104887
3104888
3104905
3104906
3104907
3105081
3105126
3105185
3105257
3105419
3105461
3105506
3105524
3105719
3105728
3105731
3105737
3105810
3105878
3105893
3105914
3105953
3105959
3106091
3106100
3106166
3106289
3106304
3106398
3106466
3106591
3106738
3106855
3107777
3107787
3107808
3107836
3107973
3108949
3108961
3108970
3109138
3109186
3109258
3109276
3109282
3109348
3109519
3109531
3109558
3109564
3109582
3109633
3109642
3109654
3109684
3109726
3109744
3109753
3109774
3109804
3109870
3109882
3109888
3109906
3109933
3109972
3109984
3110002
3110014
3110062
3110163
3110170
3110188
3110200
3110212
3110230
3110257
3110299
3110320
3110347
3110401
3110410
3110530
3119078
3119112
3119147
3119167
3119174
3119186
3119191
3119192
3119207
3119228
3119267
3119282
3119283
3119347
3119357
3119406
3119414
3119441
3119450
3119468
3119474
3119549
3119555
3119570
3119588
3119597
3119753
3119816
3119818
3119819
3119867
3119951
3120029
3120086
3120309
3120313
3120385
3120388
3120487
3120511
3120514
3120556
3120577
3120618
3120715
3120718
3120730
3120748
3120754
3120770
3120778
3120781
3120783
3120790
3120820
3120865
3121187
3121367
3121396
3121531
3121633
3121720
3121804
3122215
3122334
3122380
3122413
3122443
3122464
3122473
3122512
3122566
3122656
3122767
3122788
3122911
3123038
3123040
3123043
3123052
3123060
3123064
3123079
3123103
3123190
3123211
3123213
3123259
3123397
3125275
3125324
3125328
3125382
3125448
3125523
3125640
3125837
3125911
3127377
3127473
3127494
3127542
3127689
3127746
3127755
3127830
3127869
3127884
3127893
3127995
3128091
3128160
3128181
3128183
3128376
3128379
3130406
3130565
3130643
3130658
3130805
3130806
3130830
3130835
3131051
3131052
3131324
3131336
3131356
3131399
3131447
3131563
3131566
3131612
3131630
3131639
3131981
3132039
3132077
3132094
3132124
3132157
3132172
3132184
3132328
3132382
3132391
3132643
3132720
3132733
3132742
3132784
3132786
3132787
3132814
3132817
3132838
3132841
3132850
3132853
3132868
3132913
3132916
3132949
3132958
3133020
3133027
3133067
3133093
3133100
3133106
3133285
3133292
3133298
3133301
3133336
3133382
3133385
3133414
3133607
3133639
3133675
3133799
3133894
3133895
3133901
3133937
3133940
3133984
3133999
3134048
3134049
3134110
3134248
3134262
3134280
3134284
3134350
3134353
3134404
3134442
3134529
3134692
3134713
3134734
3134744
3134749
3134929
3135033
3135092
3135107
3135168
3135219
3135288
3135498
3135519
3135528
3135660
3135669
3135672
3135749
3136150
3136244
3136267
3136368
3136369
3136392
3136500
3136512
3136524
3136701
3136737
3136741
3136800
3136818
3136826
3136872
3136963
3136983
3137250
3137274
3137277
3137299
3137344
3137394
3137445
3137454
3137469
3137541
3137712
3137739
3137760
3137763
3137856
3137868
3137904
3138147
3138416
3138443
3138457
3138472
3138538
3138610
3138637
3138655
3138661
3138856
3138862
3138871
3138883
3138906
3138934
3138963
3138982
3138997
3139001
3139027
3139077
3139111
3139126
3139134
3139146
3139190
3139210
3139233
3139252
3139255
3139294
3139330
3139354
3139488
3139732
3139780
3139821
3139861
3139867
3139870
3139891
3140107
3140152
3140263
3140648
3140678
3140688
3140695
3140867
3140869
3140874
3140977
3141052
3141094
3141109
3141120
3141123
3141187
3141244
3141270
3141427
3141529
3141622
3141670
3141691
3141734
3141799
3142198
3142254
3142612
3143091
3143097
3143529
3143685
3143736
3143742
3143749
3143796
3143898
3143919
3143946
3143970
3143973
3144006
3144015
3144033
3144048
3144057
3144075
3144078
3144099
3144183
3144186
3144279
3144370
3144513
3144605
3150305
3150494
3150506
3150515
3150518
3150536
3150545
3150554
3150776
3151229
3151286
3151412
3151553
3151826
3151835
3151877
3158179
3158197
3158326
3159156
3159541
3159546
3159548
3159613
3159673
3159692
3159703
3160102
3160108
3160128
3160186
3160210
3160218
3160257
3160290
3160342
3160387
3160467
3160639
3160842
3161140
3161253
3161454
3161676
3161757
3161802
3161817
3161847
3161865
3161866
3161873
3161940
3162001
3162292
3162296
3162298
3162315
3162324
3162359
3162365
3162368
3162410
3162413
3162464
3162487
3162497
3162500
3162584
3162641
3162668
3162686
3162695
3162758
3162772
3163007
3163073
3163118
3163139
3163241
3163258
3163415
3163544
3163631
3163670
3163933
3163952
3163996
3164059
3164071
3164140
3164149
3164152
3164191
3164197
3164299
3164377
3164389
3164577
3164632
3164635
3164681
3164686
3164692
3164695
3164767
3164776
3164884
3164887
3164899
3164913
3164929
3164935
3164968
3165004
3165037
3165061
3165079
3165084
3165109
3165151
3165154
3165163
3165193
3165203
3165205
3165223
3165250
3165253
3165372
3165380
3165383
3165389
3165390
3165399
3165404
3165473
3165490
3165575
3165591
3165745
3165769
3165772
3165793
3165808
3165816
3165844
3165853
3165925
3165958
3166225
3166288
3166291
3166298
3166303
3166329
3166702
3166739
3166755
3166794
3166799
3166802
3166814
3166834
3166838
3166841
3166859
3166868
3166875
3166952
3166970
3167036
3167066
3167078
3167093
3167099
3167108
3167117
3167122
3167123
3167125
3167180
3167231
3167246
3167249
3167291
3167306
3167309
3167315
3167333
3167363
3167396
3167465
3167469
3167501
3167509
3167510
3167534
3167540
3167548
3167579
3168353
3168437
3168482
3168524
3168530
3168728
3169040
3169073
3169085
3169257
3169301
3169302
3169310
3169346
3169370
3169469
3169472
3169487
3169556
3169580
3169589
3169931
3170377
3170437
3170452
3170464
3170467
3170479
3170551
3170554
3170590
3170608
3170614
3170617
3170629
3170662
3170671
3170681
3170695
3170773
3170815
3170818
3170824
3170839
3170851
3170854
3170857
3170860
3170887
3170890
3171103
3171166
3171190
3171256
3172010
3172040
3172061
3172163
3172211
3172230
3172584
3172708
3172857
3172860
3172866
3172869
3172986
3173062
3173082
3173106
3173118
3173133
3173157
3173163
3173169
3173181
3173212
3173270
3173287
3173327
3173330
3173458
3173515
3173521
3173530
3173557
3173560
3173563
3173575
3173593
3173596
3173599
3173605
3173608
3173614
3173626
3173734
3173783
3173792
3173793
3173845
3173968
3174037
3174061
3174062
3174193
3174405
3174462
3174504
3174552
3174651
3174657
3174660
3174675
3174678
3174702
3174756
3174759
3174777
3174803
3174855
3174996
3175002
3175133
3175136
3175145
3175166
3175244
3175268
3175271
3175292
3175295
3175298
3175301
3175304
3175325
3175337
3175358
3175379
3175382
3175385
3175412
3175421
3175429
3175524
3175574
3175589
3175622
3175724
3175781
3175797
3175817
3175824
3175835
3175919
3175937
3176252
3176264
3176442
3176470
3176544
3176625
3176652
3176724
3176778
3176784
3176787
3176790
3176793
3176799
3176835
3176877
3176903
3176964
3176967
3176976
3177057
3177075
3177108
3177120
3177132
3177135
3177189
3177204
3177236
3177252
3177258
3177261
3177273
3177650
3178093
3178156
3178474
3178495
3178501
3178606
3178658
3179008
3179494
3180558
3180566
3180637
3180669
3180706
3180741
3180915
3180945
3184216
3184573
3185935
3186231
3186295
3187352
3187698
3188139
3188293
3189544
3189549
3189820
3189833
3190757
3190885
3192907
3201885
3204028
3204116
3204534
3204963
3206373
3206795
3206800
3207804
3208038
3209433
3210596
3211037
3213709
3213925
3214436
3216737
3219861
3220570
3220856
3221035
3221951
3222674
3222742
3222903
3222906
3225052
3233016
3233402
3233469
3236108
3236139
3236688
3237401
3239154
3239475
3239541
3240622
3241796
3243877
3245363
3245534
3246109
3247791
3247985
3247986
3248007
3248011
3248481
3249557
3250027
3250161
3250654
3251906
3254110
3255885
3259800
3261059
3261175
3261791
3263866
3263997
3264630
3265890
3268709
3268738
3269014
3269452
3272085
3272159
3272229
3272822
3273391
3273397
3278365
3278599
3279250
3279304
3280425
3281991
3282433
3282988
3283003
3283223
3283273
3284004
3284330
3284873
3285630
3288000
3288974
3289710
3290385
3290807
3291359
3291534
3291625
3295889
3296603
3297147
3297193
3297346
3297367
3299345
3302859
3302975
3303432
3304181
3305407
3305486
3306766
3306784
3306847
3307133
3307339
3307869
3309929
3310081
3310106
3311639
3313857
3313961
3314250
3315048
3315938
3316270
3318503
3319230
3321682
3327183
3329020
3330933
3332179
3332698
3333547
3333923
3334658
3335137
3336074
3338405
3339527
3339904
3339980
3339997
3340314
3342194
3342545
3343012
3343514
3345939
3346184
3346630
3350492
3356036
3361003
3361554
3361894
3362088
3364084
3367385
3369673
3370295
3370593
3371089
3372587
3372621
3379281
3379423
3381576
3388127
3388354
3388952
3390903
3391714
3395880
3399550
3400042
3400187
3401574
3402636
3403120
3403746
3404561
3404590
3405625
3406133
3406347
3407699
3408844
3409127
3409220
3409630
3409726
3410829
3411841
3412045
3413159
3413222
3413505
3413734
3414979
3415392
3415535
3416891
3417173
3417257
3418079
3418323
3419945
3420171
3421052
3421131
3425303
3425966
3426840
3426912
3426997
3427567
3430301
3430392
3430497
3435924
3436783
3436865
3437309
3437668
3438393
3439143
3439752
3440409
3442212
3442810
3444255
3445032
3445034
3445146
3445509
3447048
3447129
3447421
3447498
3447983
3448070
3448228
3448971
3449577
3449700
3451216
3451324
3451941
3452617
3453758
3454569
3455409
3456079
3456170
3460488
3460537
3461429
3462305
3462421
3463266
3463856
3464599
3465732
3466181
3472151
3473106
3475919
3476029
3476285
3477514
3478371
3478403
3478407
3478932
3478999
3480021
3480058
3480494
3480518
3480614
3480905
3481254
3482274
3482628
3482872
3483447
3483497
3483859
3488378
3490417
3490658
3491091
3491332
3491811
3491889
3491919
3492594
3492648
3492934
3492975
3493146
3493539
3493749
3495019
3495121
3496428
3497929
3498061
3499547
3501860
3501863
3501893
3501975
3502577
3504176
3504765
3505806
3505883
3506294
3506477
3506631
3507166
3507198
3507823
3507831
3508238
3508639
3509169
3509238
3509382
3509432
3509915
3510239
3512835
3513282
3513419
3513464
3513473
3515389
3516490
3517346
3517885
3517896
3518207
3519184
3519538
3520282
3520364
3520389
3522019
3523243
3523878
3524335
3524858
3525063
3529331
3529362
3531059
3537187
3537693
3537719
3539597
3539598
3545242
3546545
3547069
3550876
3551043
3551513
3551574
3553080
3553739
3556664
3559955
3560324
3560552
3560754
3560790
3560802
3561436
3561683
3563068
3563086
3563308
3563416
3563601
3563849
3564508
3565172
3566117
3566482
3567001
3567246
3567414
3568847
3568871
3573147
3573538
3574071
3574179
3574363
3575693
3575758
3576369
3576390
3576402
3576481
3577874
3578371
3578478
3579020
3579277
3580920
3581187
3581277
3581673
3585830
3586700
3586817
3587093
3587119
3590512
3590527
3593234
3593658
3595107
3596158
3597158
3626901
3628072
3632344
3633503
3633847
3634070
3634918
3635621
3635708
3636070
3636661
3638652
3639197
3639503
3639851
3641209
3642559
3642915
3643260
3644431
3645244
3645561
3647421
3648277
3648869
3649486
3653041
3653241
3653792
3655844
3659835
3659854
3660028
3663992
3665388
3665738
3665916
3669420
3669528
3673249
3673482
3677477
3680592
3681227
3681644
3708358
3708861
3709269
3709464
3709547
3709571
3710043
3710352
3710834
3712047
3712128
3712193
3712284
3712830
3713604
3714919
3715277
3715472
3715478
3715512
3716336
3717839
3719660
3720255
3720454
3720568
3720592
3720616
3720649
3724246
3724806
3725946
3730757
3732647
3733169
3736111
3736443
3738194
3744887
3748757
3750254
3756038
3756106
3756143
3756314
3759963
3761757
3761882
3762603
3763894
3765135
3766288
3766322
3766472
3767468
3772579
3775067
3775772
3776212
3778391
3778405
3778741
3778783
3778977
3780789
3781107
3781988
3782666
3782983
3783550
3783779
3783829
3783964
3783997
3784237
3784424
3784556
3784621
3784798
3784822
3784837
3784993
3785592
3785622
3786581
3786817
3787331
3789256
3789986
3790137
3790282
3790490
3791024
3791918
3791994
3792045
3792161
3793189
3793398
3793576
3794657
3794919
3795632
3796027
3796459
3801758
3802722
3808427
3810302
3810681
3813798
3815931
3816376
3816861
3818583
3819984
3820248
3820389
3821056
3823641
3824279
3824993
3828183
3829303
3830149
3830488
3832969
3833421
3833930
3834049
3834427
3834888
3835954
3836143
3839497
3841175
3842390
3842611
3842928
3844006
3861008
3861134
3861258
3861273
3862461
3862826
3863524
3863730
3863800
3864720
3865414
3867028
3867760
3868199
3868466
3871456
3871696
3871762
3871807
3871885
3871915
3872005
3872014
3872026
3872032
3872049
3872200
3872221
3872992
3875136
3875450
3876351
3877237
3877499
3878539
3879277
3879711
3880356
3880655
3881039
3881549
3881909
3882298
3882583
3882820
3883190
3883236
3883800
3883810
3883817
3884116
3884365
3884506
3884974
3884983
3885007
3885049
3885154
3886470
3886491
3886884
3887071
3887097
3887196
3887210
3887508
3887543
3887860
3887972
3888104
3888577
3888912
3889685
3889802
3889978
3890204
3890663
3890674
3890675
3890934
3890943
3891592
3892166
3894076
3894638
3896120
3897018
3897384
3897630
3898101
3898415
3898568
3898778
3899055
3899167
3899498
3908502
3908581
3908627
3911737
3911761
3911803
3911839
3911854
3911977
3911984
3912043
3912841
3913068
3913404
3913654
3913930
3914622
3914909
3915029
3915621
3917732
3918121
3918382
3918766
3919454
3919463
3919472
3919877
3919889
3920006
3920472
3920698
3923301
3923304
3923327
3923552
3924089
3924530
3925035
3925650
3927404
3927858
3928219
3928288
3928549
3929508
3932136
3933489
3934195
3934478
3936401
3937234
3938062
3940409
3940520
3941362
3941405
3942546
3942662
3942940
3943377
3944981
3946449
3946469
3947173
3948291
3951795
3952097
3952515
3953215
3953635
3953641
3953650
3953665
3954239
3954648
3954937
3955004
3955727
3956009
3957561
3957884
3957895
3958127
3961568
3962174
3962691
3962737
3963110
3963176
3963220
3963407
3963422
3963455
3963503
3963563
3965298
3965428
3965912
3966303
3967006
3967199
3969254
3969321
3970153
3970208
3971526
3973939
3974157
3974906
3975413
3975564
3978044
3978126
3983169
3983795
3984021
3984097
3984822
3985572
3989696
3997807
3997977
3999140
4000117
4000662
4002465
4002481
4003809
4004506
4005850
4007587
4008522
4014890
4015225
4016777
4022906
4024655
4024856
4025020
4025779
4025791
4025842
4025858
4026063
4026064
4026074
4026364
4026385
4026596
4026817
4026882
4027295
4027890
4028323
4028352
4028404
4028723
4028939
4029086
4029262
4029284
4029345
4029554
4029656
4029764
4029773
4029860
4029929
4030373
4030392
4030517
4030565
4031120
4031630
4031665
4031718
4032161
4032355
4032982
4032993
4033617
4033962
4034875
4036553
4037062
4037912
4038076
4038534
4038540
4055891
4057161
4057377
4057591
4058300
4058511
4058614
4058796
4058803
4059130
4068618
4068761
4068959
4080749
4081779
4082112
4083603
4084219
4084913
4085067
4086269
4086601
4086902
4088175
4088535
4088924
4089069
4089099
4089169
4089329
4089750
4089765
4089890
4089950
4092482
4092614
4092899
4093407
4093420
4093667
4093726
4095207
4095537
4097915
4101814
4102153
4104831
4106653
4107496
4108119
4108357
4112275
4116050
4117138
4117249
4121549
4122596
4122787
4123735
4125178
4125724
4130123
4130298
4130573
4130947
4131899
4133595
4134457
4136423
4138845
4138979
4140545
4143965
4144896
4145003
4145754
4146384
4148299
4148845
4149283
4149313
4149516
4151813
4152652
4153952
4154867
4157074
4157302
4158318
4166207
4168339
4169182
4169202
4172565
4172705
4174869
4174971
4175979
4176009
4179951
4180818
4181374
4181430
4182075
4183208
4184915
4186910
4190232
4193732
4193919
4205562
4205792
4210255
4210626
4215293
4216292
4216445
4216549
4221733
4223507
4223672
4224016
4224124
4224242
4224340
4224526
4224909
4224942
4225155
4226139
4226860
4227005
4227709
4227771
4228398
4228555
4228655
4229917
4230959
4234483
4234715
4234915
4235192
4236032
4236105
4236122
4236134
4236678
4236714
4239816
4240059
4240072
4241863
4242067
4242682
4243137
4244029
4248432
4249056
4249290
4249558
4252649
4255806
4255953
4256107
4257633
4259124
4260595
4261320
4261466
4261475
4261580
4264674
4265802
4265854
4266020
4266584
4266967
4267003
4267600
4270693
4271363
4272860
4273386
4274453
4274608
4274705
4277521
4278820
4279522
4280479
4280509
4280530
4280554
4280593
4280632
4280653
4280707
4281805
4283441
4283710
4283752
4283851
4283955
4284521
4284544
4284637
4284787
4284826
4285669
4286053
4286512
4286654
4287678
4287843
4287905
4288308
4288381
4288487
4288753
4289435
4289787
4290139
4290443
4290461
4295679
4296501
4297304
4297888
4327254
4327333
4327803
4328732
4329341
4329353
4330089
4330239
4330993
4331579
4332112
4334067
4341914
4344863
4344891
4344912
4347113
4347444
4347708
4348090
4348160
4348232
4351424
4354102
4356552
4357892
4357967
4359118
4359616
4359660
4360213
4361071
4361236
4361275
4363568
4363937
4364103
4364467
4365390
4365493
4365513
4365659
4365787
4367160
4367188
4367584
4368052
4368141
4368737
4369135
4369683
4370061
4374524
4374617
4374646
4374985
4375347
4375423
4376137
4379697
4381207
4382160
4394777
4396618
4396774
4396817
4396912
4397587
4397770
4397956
4401130
4401203
4401702
4408338
4408356
4408367
4408908
4410100
4410256
4410522
4412414
4415544
4417494
4417688
4419839
4422030
4422165
4423368
4423441
4423527
4425005
4426567
4426680
4427679
4428829
4434314
4435986
4436850
4436951
4437563
4438373
4443461
4444271
4445483
4445810
4446089
4446101
4446105
4446497
4446515
4446545
4447023
4447130
4448280
4448440
4448802
4449333
4449363
4450247
4450250
4450364
4450418
4450544
4450559
4450568
4450577
4450588
4450592
4450598
4450604
4450619
4450724
4450799
4450813
4450859
4450860
4450865
4450866
4450876
4450889
4450938
4450944
4450946
4450951
4450954
4450955
4451022
4451239
4451293
4451311
4451389
4451392
4451434
4451512
4451549
4451557
4451578
4451593
4451635
4451683
4451701
4451716
4451725
4451728
4451788
4451860
4451923
4452151
4452170
4452196
4452451
4452742
4452761
4452817
4452892
4452913
4453099
4453691
4453704
4454150
4454186
4454231
4454297
4454303
4454375
4454423
4454504
4454540
4454642
4455052
4455070
4455082
4455094
4455097
4455169
4455175
4455208
4455304
4455331
4455337
4455418
4455419
4455421
4455442
4455706
4455727
4455962
4456046
4456674
4456911
4461925
4462123
4462150
4462156
4462389
4462643
4462815
4462822
4462875
4462879
4462882
4462885
4462888
4462905
4463143
4463149
4463230
4463232
4463404
4463705
4463724
4463739
4463751
4463775
4463910
4463937
4463961
4463963
4463964
4463973
4464053
4464102
4464117
4464195
4464234
4464522
4464720
4465073
4465082
4465092
4465134
4465137
4465665
4465671
4465716
4465722
4465890
4465998
4466338
4466853
4466889
4466895
4467012
4467126
4467246
4467249
4467251
4467306
4467318
4467450
4467451
4467480
4467490
4467508
4467510
4467532
4467553
4467554
4467562
4467566
4467582
4467706
4467718
4467730
4467733
4467739
4468443
4468595
4468620
4469166
4469175
4469200
4469214
4469217
4469220
4469226
4469229
4469335
4469371
4469775
4469827
4469924
4470176
4470197
4470209
4470878
4471464
4472169
4472372
4473799
4474162
4474269
4474363
4474465
4474543
4474552
4474766
4475137
4475284
4475332
4475422
4475509
4475749
4475755
4475773
4475914
4475916
4475953
4475974
4476343
4476504
4477104
4477317
4477323
4477345
4477360
4477386
4477392
4477398
4477407
4478466
4478727
4478897
4478906
4479032
4479320
4479794
4481798
4481815
4481826
4481892
4482724
4483192
4483320
4484040
4485960
4486149
4488496
4488622
4490970
4491871
4492063
4492292
4492454
4492472
4492616
4492758
4492857
4492952
4492955
4493294
4493561
4493807
4493924
4494151
4494173
4494342
4494744
4494807
4494809
4494834
4495196
4495223
4496823
4496910
4497453
4497468
4498638
4499413
4500136
4500286
4500355
4500562
4500856
4501189
4502124
4502446
4502943
4503014
4503317
4503350
4503575
4503986
4504381
4504803
4504830
4504845
4504848
4504944
4505004
4505027
4505076
4505082
4505196
4505337
4505414
4505436
4505686
4505900
4506734
4507541
4507715
4507874
4509124
4510078
4510084
4510093
4510189
4510255
4518169
4518214
4518595
4521813
4522140
4522482
4522524
4522650
4522715
4522881
4522958
4523034
4523436
4523520
4523640
4525413
4525420
4525603
4525606
4525645
4525702
4525870
4525912
4526020
4526085
4526130
4526310
4526799
4526916
4527329
4527387
4528084
4528135
4528182
4528204
4528216
4528237
4528248
4528255
4528282
4528342
4528357
4528402
4528417
4528429
4528465
4528495
4528525
4528558
4528687
4528696
4528920
4529115
4529228
4529576
4529649
4529661
4529712
4529751
4529780
4529785
4529787
4529826
4529832
4529835
4529856
4529925
4643176
4643233
4643245
4643257
4643263
4643494
4643989
4644004
4644045
4644058
4644088
4644127
4644142
4644256
4644295
4644310
4644431
4644447
4644451
4644518
4644522
4644632
4644647
4644685
4644783
4644798
4644801
4644861
4644870
4644921
4644939
4645035
4645056
4645077
4645101
4645113
4645206
4645221
4645224
4645249
4645263
4645287
4645329
4645359
4645368
4645509
4645545
4645692
4645863
4645969
4646378
4647699
4647732
4647744
4647750
4647759
4647765
4647771
4647775
4647822
4664328
4664400
4664442
4664451
4664505
4664523
4664634
4664640
4664733
4664750
4664751
4664811
4664850
4664874
4664879
4664898
4664951
4665000
4665012
4665758
4665905
4666214
4666255
4666322
4666415
4666436
4666445
4666487
4666577
4666708
4667728
4667885
4668244
4668347
4668389
4668716
4668836
4668995
4673513
4673540
4673923
4673951
4674278
4674362
4674569
4674839
4674848
4674851
4675595
4675815
4676082
4676206
4676337
4676493
4676499
4676760
4676943
4676976
4677009
4677131
4677147
4677344
4677816
4677978
4677980
4677981
4678137
4678182
4678263
4678538
4678880
4679121
4679123
4679137
4679140
4679167
4679172
4679182
4679232
4679266
4679390
4679420
4679422
4679436
4679463
4679529
4679681
4679688
4679749
4679822
4679853
4679921
4679949
4679952
4680009
4680018
4680075
4680084
4680090
4680112
4680198
4680201
4680461
4680469
4680497
4680555
4680558
4680608
4680665
4680707
4680729
4680858
4681001
4681250
4681273
4681366
4681419
4681441
4681480
4681545
4681581
4681591
4681639
4681644
4681699
4681702
4681712
4681713
4681748
4681749
4681759
4681771
4681828
4682040
4682065
4682090
4682099
4682131
4682132
4682177
4683422
4683443
4683492
4683496
4683498
4683503
4683519
4683529
4683618
4683777
4683912
4683922
4684432
4684806
4684991
4685072
4685267
4685291
4685966
4686641
4686779
4686791
4686794
4686932
4686968
4687001
4687052
4687140
4687253
4687358
4687396
4687421
4687451
4687741
4687768
4687774
4687876
4689032
4689038
4689067
4689299
4689311
4689317
4689326
4689440
4689464
4689470
4689488
4689500
4689665
4689668
4689894
4689907
4689911
4689912
4689916
4689928
4689947
4689949
4689952
4689973
4689994
4689997
4690000
4690004
4690261
4691459
4691510
4691528
4691546
4691600
4691642
4691825
4691864
4691967
4691982
4691997
4692003
4692009
4692030
4692032
4692033
4692045
4692057
4692072
4692086
4692144
4692243
4692294
4692296
4692326
4692336
4692345
4692393
4692423
4692435
4692438
4692447
4692453
4692456
4692464
4692666
4692693
4692708
4692793
4692849
4692867
4692885
4692911
4692936
4692948
4692972
4692984
4693031
4693043
4693158
4693167
4693173
4693197
4693255
4693317
4693323
4693326
4693392
4693408
4693436
4693574
4693584
4693644
4693778
4693784
4693796
4693858
4693898
4693913
4693916
4693928
4693949
4694000
4694102
4695264
4695276
4695351
4695363
4695384
4695399
4695417
4695444
4695523
4695552
4695555
4695558
4695600
4695618
4695696
4695720
4695729
4695759
4695780
4695814
4695843
4695849
4695885
4696134
4696218
4696314
4696434
4696440
4696446
4696560
4696571
4696582
4696674
4696677
4696725
4696779
4696827
4696836
4696848
4696851
4696971
4696980
4697007
4697013
4697026
4697058
4697067
4697097
4697142
4697148
4697151
4697154
4697172
4697184
4697187
4697381
4697414
4697489
4697594
4697672
4697684
4697699
4698944
4699026
4699040
4699049
4699058
4699085
4699097
4699103
4699108
4699136
4699142
4699172
4699178
4699190
4699211
4699229
4699247
4699289
4699298
4699349
4699393
4699436
4699457
4699604
4699703
4699733
4699751
4699831
4699886
4699892
4699895
4699898
4699949
4699961
4699994
4700000
4700006
4700048
4700078
4700093
4701167
4701220
4701445
4701568
4701571
4701718
4701721
4701769
4701805
4701899
4701904
4701946
4701964
4702000
4702016
4702054
4702069
4702087
4702132
4702147
4702150
4702156
4702162
4702180
4702306
4702321
4702459
4702462
4702525
4702569
4702591
4702734
4702853
4702860
4702866
4702875
4702989
4703004
4703010
4703013
4703014
4703115
4703160
4703196
4703211
4703238
4703264
4703271
4703278
4703292
4703295
4703298
4703313
4703334
4703361
4703364
4703376
4703385
4703388
4703403
4703412
4703427
4703448
4703460
4703463
4703472
4705351
4705375
4705396
4705480
4705483
4705504
4705597
4705600
4705711
4705828
4705846
4706059
4706221
4706438
4706439
4706440
4706456
4706476
4706494
4706524
4706586
4706718
4706724
4706748
4706781
4706982
4707078
4707117
4707159
4707162
4707165
4707222
4707303
4707324
4707399
4707897
4707900
4707909
4707924
4707972
4707990
4708005
4708026
4708035
4708038
4708041
4708050
4708098
4708194
4708248
4708275
4708470
4709794
4709929
4709992
4710002
4710067
4710119
4710148
4710181
4710402
4710412
4711416
4711422
4711443
4711455
4711476
4711530
4711575
4711578
4711698
4711728
4711829
4711832
4711839
4711854
4711887
4711995
4712071
4712085
4712253
4712421
4712507
4712513
4712606
4712768
4712915
4712918
4712963
4712984
4712987
4713008
4713026
4713032
4713173
4713239
4713242
4713248
4713262
4713263
4713488
4713494
4713500
4713530
4713704
4713776
4713844
4713893
4713900
4713948
4713950
4713968
4713994
4714040
4714082
4714115
4714160
4714163
4714226
4714262
4714355
4714367
4714376
4714397
4714757
4714823
4714904
4715196
4715294
4715318
4715672
4715898
4716318
4716594
4716610
4716651
4716819
