# Supplementary material for: Evolutionary History of the Global Emergence of the Escherichia coli Epidemic Clone ST131
Source: mBio. 2016 Mar 22;7(2):e02162-15. doi: 10.1128/mBio.02162-15 (PMC4807372; doi:10.1128/mBio.02162-15)
Supplement: Text S2 — List of positions identified as being in recombinant regions through the ClonalFrame analysis. Download [file mbo002162744sd2.txt]

Sites identified as being part of recombinant regions, with respect to the E. coli ST131 reference SE15 (GenBank: AP009378)

26
27
28
29
30
31
32
33
34
35
36
37
38
39
40
41
42
43
44
45
46
47
48
49
50
51
52
53
54
55
56
57
58
59
60
61
62
63
64
65
66
67
68
69
70
71
72
73
74
75
76
77
78
79
80
81
82
83
84
85
86
87
88
89
90
91
92
93
94
95
96
97
98
99
100
101
102
103
104
105
106
107
108
109
110
111
112
113
114
115
116
117
118
119
120
121
122
123
124
125
126
127
128
129
130
131
132
133
134
135
136
137
138
139
140
141
142
143
144
145
146
147
148
149
150
151
152
153
154
155
156
157
158
159
160
161
162
163
164
165
166
167
168
169
170
171
172
173
174
175
176
177
178
179
180
181
182
183
184
185
186
187
188
189
190
191
192
193
194
195
196
197
198
199
200
201
202
203
204
205
206
207
208
209
210
211
212
213
214
215
216
217
218
219
220
221
222
223
224
225
226
227
228
229
230
231
232
233
234
235
236
237
238
239
240
241
242
243
244
245
246
247
248
249
250
251
252
253
254
255
256
257
258
259
260
261
262
263
264
265
266
267
268
269
270
271
272
273
274
275
276
277
278
279
280
281
282
283
284
285
286
287
288
289
290
291
292
293
294
295
296
297
298
299
300
301
302
303
304
305
306
307
308
309
310
311
312
313
314
315
316
317
318
319
320
321
322
323
324
325
326
327
328
329
330
331
332
333
334
335
336
337
338
339
340
341
342
343
344
345
346
347
348
349
350
351
352
353
354
355
356
357
358
359
360
361
362
363
364
365
366
367
368
369
370
371
372
373
374
375
376
377
378
379
380
381
382
383
384
385
386
387
388
389
390
391
392
393
394
395
396
397
398
399
400
401
402
403
404
405
406
407
408
409
410
411
412
413
414
415
416
417
418
419
420
421
422
423
424
425
426
427
428
429
430
431
432
433
434
435
436
437
438
439
440
441
442
443
444
445
446
447
448
449
450
451
452
453
454
455
456
457
458
459
460
461
462
463
464
465
466
467
468
469
470
471
472
473
474
475
476
477
478
479
480
481
482
483
484
485
486
487
488
489
490
491
492
493
494
495
496
497
498
499
500
501
502
503
504
505
506
507
508
509
510
511
512
513
514
515
516
517
518
519
520
521
522
523
524
525
526
527
528
529
530
531
532
533
534
535
536
537
538
539
540
541
542
543
544
545
546
547
548
549
550
551
552
553
554
555
556
557
558
559
560
561
562
563
564
565
566
567
568
569
570
571
572
573
574
575
576
577
578
579
580
581
582
583
584
585
586
587
588
589
590
591
592
593
594
595
596
597
598
599
600
601
602
603
604
605
606
607
608
609
610
611
612
613
614
615
616
617
618
619
620
621
622
623
624
625
626
627
628
629
630
631
632
633
634
635
636
637
638
639
640
641
642
643
644
645
646
647
648
649
650
651
652
653
654
655
656
657
658
659
660
661
662
663
664
665
666
667
668
669
670
671
672
673
674
675
676
677
678
679
680
681
682
683
684
685
686
687
688
689
690
691
692
693
694
695
696
697
698
699
700
701
702
703
704
705
706
707
708
709
710
711
712
713
714
715
716
717
718
719
720
721
722
723
724
725
726
727
728
729
730
731
732
733
734
735
736
737
738
739
740
741
742
743
744
745
746
747
748
749
750
751
752
753
754
755
756
757
758
759
760
761
762
763
764
765
766
767
768
769
770
771
772
773
774
775
776
777
778
779
780
781
782
783
784
785
786
787
788
789
790
791
792
793
794
795
796
797
798
799
800
801
802
803
804
805
806
807
808
809
810
811
812
813
814
815
816
817
818
819
820
821
822
823
824
825
826
827
828
829
830
831
832
833
834
835
836
837
838
839
840
841
842
843
844
845
846
847
848
849
850
851
852
853
854
855
856
857
858
859
860
861
862
863
864
865
866
867
868
869
870
871
872
873
874
875
876
877
878
879
880
881
882
883
884
885
886
887
888
889
890
891
892
893
894
895
896
897
898
899
900
901
902
903
904
905
906
907
908
909
910
911
912
913
914
915
916
917
918
919
920
921
922
923
924
925
926
927
928
929
930
931
932
933
934
935
936
937
938
939
940
941
942
943
944
945
946
947
948
949
950
951
952
953
954
955
956
957
958
959
960
961
962
963
964
965
966
967
968
969
970
971
972
973
974
975
976
977
978
979
980
981
982
983
984
985
986
987
988
989
990
991
992
993
994
995
996
997
998
999
1000
1001
1002
1003
1004
1005
1006
1007
1008
1009
1010
1011
1012
1013
1014
1015
1016
1017
1018
1019
1020
1021
1022
1023
1024
1025
1026
1027
1028
1029
1030
1031
1032
1033
1034
1035
1036
1037
1038
1039
1040
1041
1042
1043
1044
1045
1046
1047
1048
1049
1050
1051
1052
1053
1054
1055
1056
1057
1058
1059
1060
1061
1062
1063
1064
1065
1066
1067
1068
1069
1070
1071
1072
1073
1074
1075
1076
1077
1078
1079
1080
1081
1082
1083
1084
1085
1086
1087
1088
1089
1090
1091
1092
1093
1094
1095
1096
1097
1098
1099
1100
1101
1102
1103
1104
1105
1106
1107
1108
1109
1110
1111
1112
1113
1114
1115
1116
1117
1118
1119
1120
1121
1122
1123
1124
1125
1126
1127
1128
1129
1130
1131
1132
1133
1134
1135
1136
1137
1138
1139
1140
1141
1142
1143
1144
1145
1146
1147
1148
1149
1150
1151
1152
1153
1154
1155
1156
1157
1158
1159
1160
1161
1162
1163
1164
1165
1166
1167
1168
1169
1170
1171
1172
1173
1174
1175
1176
1177
1178
1179
1180
1181
1182
1183
1184
1185
1186
1187
1188
1189
1190
1191
1192
1193
1194
1195
1196
1197
1198
1199
1200
1201
1202
1203
1204
1205
1206
1207
1208
1209
1210
1211
1212
1213
1214
1215
1216
1217
1218
1219
1220
1221
1222
1223
1224
1225
1226
1227
1228
1229
1230
1231
1232
1233
1234
1235
1236
1237
1238
1239
1240
1241
1242
1243
1244
1245
1246
1247
1248
1249
1250
1251
1252
1253
1254
1255
1256
1257
1258
1259
1260
1261
1262
1263
1264
1265
1266
1267
1268
1269
1270
1271
1272
1273
1274
1275
1276
1277
1278
1279
1280
1281
1282
1283
1284
1285
1286
1287
1288
1289
1290
1291
1292
1293
1294
1295
1296
1297
1298
1299
1300
1301
1302
1303
1304
1305
1306
1307
1308
1309
1310
1311
1312
1313
1314
1315
1316
1317
1318
1319
1320
1321
1322
1323
1324
1325
1326
1327
1328
1329
1330
1331
1332
1333
1334
1335
1336
1337
1338
1339
1340
1341
1342
1343
1344
1345
1346
1347
1348
1349
1350
1351
1352
1353
1354
1355
1356
1357
1358
1359
1360
1361
1362
1363
1364
1365
1366
1367
1368
1369
1370
1371
1372
1373
1374
1375
1376
1377
1378
1379
1380
1381
1382
1383
1384
1385
1386
1387
1388
1389
1390
1391
1392
1393
1394
1395
1396
1397
1398
1399
1400
1401
1402
1403
1404
1405
1406
1407
1408
1409
1410
1411
1412
1413
1414
1415
1416
1417
1418
1419
1420
1421
1422
1423
1424
1425
1426
1427
1428
1429
1430
1431
1432
1433
1434
1435
1436
1437
1438
1439
1440
1441
1442
1443
1444
1445
1446
1447
1448
1449
1450
1451
1452
1453
1454
1455
1456
1457
1458
1459
1460
1461
1462
1463
1464
1465
1466
1467
1468
1469
1470
1471
1472
1473
1474
1475
1476
1477
1478
1479
1480
1481
1482
1483
1484
1485
1486
1487
1488
1489
1490
1491
1492
1493
1494
1495
1496
1497
1498
1499
1500
1501
1502
1503
1504
1505
1506
1507
1508
1509
1510
1511
1512
1513
1514
1515
1516
1517
1518
1519
1520
1521
1522
1523
1524
1525
1526
1527
1528
1529
1530
1531
1532
1533
1534
1535
1536
1537
1538
1539
1540
1541
1542
1543
1544
1545
1546
1547
1548
1549
1550
1551
1552
1553
1554
1555
1556
1557
1558
1559
1560
1561
1562
1563
1564
1565
1566
1567
1568
1569
1570
1571
1572
1573
1574
1575
1576
1577
1578
1579
1580
1581
1582
1583
1584
1585
1586
1587
1588
1589
1590
1591
1592
1593
1594
1595
1596
1597
1598
1599
1600
1601
1602
1603
1604
1605
1606
1607
1608
1609
1610
1611
1612
1613
1614
1615
1616
1617
1618
1619
1620
1621
1622
1623
1624
1625
1626
1627
1628
1629
1630
1631
1632
1633
1634
1635
1636
1637
1638
1639
1640
1641
1642
1643
1644
1645
1646
1647
1648
1649
1650
1651
1652
1653
1654
1655
1656
1657
1658
1659
1660
1661
1662
1663
1664
1665
1666
1667
1668
1669
1670
1671
1672
1673
1674
1675
1676
1677
1678
1679
1680
1681
1682
1683
1684
1685
1686
1687
1688
1689
1690
1691
1692
1693
1694
1695
1696
1697
1698
1699
1700
1701
1702
1703
1704
1705
1706
1707
1708
1709
1710
1711
1712
1713
1714
1715
1716
1717
1718
1719
1720
1721
1722
1723
1724
1725
1726
1727
1728
1729
1730
1731
1732
1733
1734
1735
1736
1737
1738
1739
1740
1741
1742
1743
1744
1745
1746
1747
1748
1749
1750
1751
1752
1753
1754
1755
1756
1757
1758
1759
1760
1761
1762
1763
1764
1765
1766
1767
1768
1769
1770
1771
1772
1773
1774
1775
1776
1777
1778
1779
1780
1781
1782
1783
1784
1785
1786
1787
1788
1789
1790
1791
1792
1793
1794
1795
1796
1797
1798
1799
1800
1801
1802
1803
1804
1805
1806
1807
1808
1809
1810
1811
1812
1813
1814
1815
1816
1817
1818
1819
1820
1821
1822
1823
1824
1825
1826
1827
1828
1829
1830
1831
1832
1833
1834
1835
1836
1837
1838
1839
1840
1841
1842
1843
1844
1845
1846
1847
1848
1849
1850
1851
1852
1853
1854
1855
1856
1857
1858
1859
1860
1861
1862
1863
1864
1865
1866
1867
1868
1869
1870
1871
1872
1873
1874
1875
1876
1877
1878
1879
1880
1881
1882
1883
1884
1885
1886
1887
1888
1889
1890
1891
1892
1893
1894
1895
1896
1897
1898
1899
1900
1901
1902
1903
1904
1905
1906
1907
1908
1909
1910
1911
1912
1913
1914
1915
1916
1917
1918
1919
1920
1921
1922
1923
1924
1925
1926
1927
1928
1929
1930
1931
1932
1933
1934
1935
1936
1937
1938
1939
1940
1941
1942
1943
1944
1945
1946
1947
1948
1949
1950
1951
1952
1953
1954
1955
1956
1957
1958
1959
1960
1961
1962
1963
1964
1965
1966
1967
1968
1969
1970
1971
1972
1973
1974
1975
1976
1977
1978
1979
1980
1981
1982
1983
1984
1985
1986
1987
1988
1989
1990
1991
1992
1993
1994
1995
1996
1997
1998
1999
2000
2001
2002
2003
2004
2005
2006
2007
2008
2009
2010
2011
2012
2013
2014
2015
2016
2017
2018
2019
2020
2021
2022
2023
2024
2025
2026
2027
2028
2029
2030
2031
2032
2033
2034
2035
2036
2037
2038
2039
2040
2041
2042
2043
2044
2045
2046
2047
2048
2049
2050
2051
2052
2053
2054
2055
2056
2057
2058
2059
2060
2061
2062
2063
2064
2065
2066
2067
2068
2069
2070
2071
2072
2073
2074
2075
2076
2077
2078
2079
2080
2081
2082
2083
2084
2085
2086
2087
2088
2089
2090
2091
2092
2093
2094
2095
2096
2097
2098
2099
2100
2101
2102
2103
2104
2105
2106
2107
2108
2109
2110
2111
2112
2113
2114
2115
2116
2117
2118
2119
2120
2121
2122
2123
2124
2125
2126
2127
2128
2129
2130
2131
2132
2133
2134
2135
2136
2137
2138
2139
2140
2141
2142
2143
2144
2145
2146
2147
2148
2149
2150
2151
2152
2153
2154
2155
2156
2157
2158
2159
2160
2161
2162
2163
2164
2165
2166
2167
2168
2169
2170
2171
2172
2173
2174
2175
2176
2177
2178
2179
2180
2181
2182
2183
2184
2185
2186
2187
2188
2189
2190
2191
2192
2193
2194
2195
2196
2197
2198
2199
2200
2201
2202
2203
2204
2205
2206
2207
2208
2209
2210
2211
2212
2213
2214
2215
2216
2217
2218
2219
2220
2221
2222
2223
2224
2225
2226
2227
2228
2229
2230
2231
2232
2233
2234
2235
2236
2237
2238
2239
2240
2241
2242
2243
2244
2245
2246
2247
2248
2249
2250
2251
2252
2253
2254
2255
2256
2257
2258
2259
2260
2261
2262
2263
2264
2265
2266
2267
2268
2269
2270
2271
2272
2273
2274
2275
2276
2277
2278
2279
2280
2281
2282
2283
2284
2285
2286
2287
2288
2289
2290
2291
2292
2293
2294
2295
2296
2297
2298
2299
2300
2301
2302
2303
2304
2305
2306
2307
2308
2309
2310
2311
2312
2313
2314
2315
2316
2317
2318
2319
2320
2321
2322
2323
2324
2325
2326
2327
2328
2329
2330
2331
2332
2333
2334
2335
2336
2337
2338
2339
2340
2341
2342
2343
2344
2345
2346
2347
2348
2349
2350
2351
2352
2353
2354
2355
2356
2357
2358
2359
2360
2361
2362
2363
2364
2365
2366
2367
2368
2369
2370
2371
2372
2373
2374
2375
2376
2377
2378
2379
2380
2381
2382
2383
2384
2385
2386
2387
2388
2389
2390
2391
2392
2393
2394
2395
2396
2397
2398
2399
2400
2401
2402
2403
2404
2405
2406
2407
2408
2409
2410
2411
2412
2413
2414
2415
2416
2417
2418
2419
2420
2421
2422
2423
2424
2425
2426
2427
2428
2429
2430
2431
2432
2433
2434
2435
2436
2437
2438
2439
2440
2441
2442
2443
2444
2445
2446
2447
2448
2449
2450
2451
2452
2453
2454
2455
2456
2457
2458
2459
2460
2461
2462
2463
2464
2465
2466
2467
2468
2469
2470
2471
2472
2473
2474
2475
2476
2477
2478
2479
2480
2481
2482
2483
2484
2485
2486
2487
2488
2489
2490
2491
2492
2493
2494
2495
2496
2497
2498
2499
2500
2501
2502
2503
2504
2505
2506
2507
2508
2509
2510
2511
2512
2513
2514
2515
2516
2517
2518
2519
2520
2521
2522
2523
2524
2525
2526
2527
2528
2529
2530
2531
2532
2533
2534
2535
2536
2537
2538
2539
2540
2541
2542
2543
2544
2545
2546
2547
2548
2549
2550
2551
2552
2553
2554
2555
2556
2557
2558
2559
2560
2561
2562
2563
2564
2565
2566
2567
2568
2569
2570
2571
2572
2573
2574
2575
2576
2577
2578
2579
2580
2581
2582
2583
2584
2585
2586
2587
2588
2589
2590
2591
2592
2593
2594
2595
2596
2597
2598
2599
2600
2601
2602
2603
2604
2605
2606
2607
2608
2609
2610
2611
2612
2613
2614
2615
2616
2617
2618
2619
2620
2621
2622
2623
2624
2625
2626
2627
2628
2629
2630
2631
2632
2633
2634
2635
2636
2637
2638
2639
2640
2641
2642
2643
2644
2645
2646
2647
2648
2649
2650
2651
2652
2653
2654
2655
2656
2657
2658
2659
2660
2661
2662
2663
2664
2665
2666
2667
2668
2669
2670
2671
2672
2673
2674
2675
2676
2677
2678
2679
2680
2681
2682
2683
2684
2685
2686
2687
2688
2689
2690
2691
2692
2693
2694
2695
2696
2697
2698
2699
2700
2701
2702
2703
2704
2705
2706
2707
2708
2709
2710
2711
2712
2713
2714
2715
2716
2717
2718
2719
2720
2721
2722
2723
2724
2725
2726
2727
2728
2729
2730
2731
2732
2733
2734
2735
2736
2737
2738
2739
2740
2741
2742
2743
2744
2745
2746
2747
2748
2749
2750
2751
2752
2753
2754
2755
2756
2757
2758
2759
2760
2761
2762
2763
2764
2765
2766
2767
2768
2769
2770
2771
2772
2773
2774
2775
2776
2777
2778
2779
2780
2781
2782
2783
2784
2785
2786
2787
2788
2789
2790
2791
2792
2793
2794
2795
2796
2797
2798
2799
2800
2801
2802
2803
2804
2805
2806
2807
2808
2809
2810
2811
2812
2813
2814
2815
2816
2817
2818
2819
2820
2821
2822
2823
2824
2825
2826
2827
2828
2829
2830
2831
2832
2833
2834
2835
2836
2837
2838
2839
2840
2841
2842
2843
2844
2845
2846
2847
2848
2849
2850
2851
2852
2853
2854
2855
2856
2857
2858
2859
2860
2861
2862
2863
2864
2865
2866
2867
2868
2869
2870
2871
2872
2873
2874
2875
2876
2877
2878
2879
2880
2881
2882
2883
2884
2885
2886
2887
2888
2889
2890
2891
2892
2893
2894
2895
2896
2897
2898
2899
2900
2901
2902
2903
2904
2905
2906
2907
2908
2909
2910
2911
2912
2913
2914
2915
2916
2917
2918
2919
2920
2921
2922
2923
2924
2925
2926
2927
2928
2929
2930
2931
2932
2933
2934
2935
2936
2937
2938
2939
2940
2941
2942
2943
2944
2945
2946
2947
2948
2949
2950
2951
2952
2953
2954
2955
2956
2957
2958
2959
2960
2961
2962
2963
2964
2965
2966
2967
2968
2969
2970
2971
2972
2973
2974
2975
2976
2977
2978
2979
2980
2981
2982
2983
2984
2985
2986
2987
2988
2989
2990
2991
2992
2993
2994
2995
2996
2997
2998
2999
3000
3001
3002
3003
3004
3005
3006
3007
3008
3009
3010
3011
3012
3013
3014
3015
3016
3017
3018
3019
3020
3021
3022
3023
3024
3025
3026
3027
3028
3029
3030
3031
3032
3033
3034
3035
3036
3037
3038
3039
3040
3041
3042
3043
3044
3045
3046
3047
3048
3049
3050
3051
3052
3053
3054
3055
3056
3057
3058
3059
3060
3061
3062
3063
3064
3065
3066
3067
3068
3069
3070
3071
3072
3073
3074
3075
3076
3077
3078
3079
3080
3081
3082
3083
3084
3085
3086
3087
3088
3089
3090
3091
3092
3093
3094
3095
3096
3097
3098
3099
3100
3101
3102
3103
3104
3105
3106
3107
3108
3109
3110
3111
3112
3113
3114
3115
3116
3117
3118
3119
3120
3121
3122
3123
3124
3125
3126
3127
3128
3129
3130
3131
3132
3133
3134
3135
3136
3137
3138
3139
3140
3141
3142
3143
3144
3145
3146
3147
3148
3149
3150
3151
3152
3153
3154
3155
3156
3157
3158
3159
3160
3161
3162
3163
3164
3165
3166
3167
3168
3169
3170
3171
3172
3173
3174
3175
3176
3177
3178
3179
3180
3181
3182
3183
3184
3185
3186
3187
3188
3189
3190
3191
3192
3193
3194
3195
3196
3197
3198
3199
3200
3201
3202
3203
3204
3205
3206
3207
3208
3209
3210
3211
3212
3213
3214
3215
3216
3217
3218
3219
3220
3221
3222
3223
3224
3225
3226
3227
3228
3229
3230
3231
3232
3233
3234
3235
3236
3237
3238
3239
3240
3241
3242
3243
3244
3245
3246
3247
3248
3249
3250
3251
3252
3253
3254
3255
3256
3257
3258
3259
3260
3261
3262
3263
3264
3265
3266
3267
3268
3269
3270
3271
3272
3273
3274
3275
3276
3277
3278
3279
3280
3281
3282
3283
3284
3285
3286
3287
3288
3289
3290
3291
3292
3293
3294
3295
3296
3297
3298
3299
3300
3301
3302
3303
3304
3305
3306
3307
3308
3309
3310
3311
3312
3313
3314
3315
3316
3317
3318
3319
3320
3321
3322
3323
3324
3325
3326
3327
3328
3329
3330
3331
3332
3333
3334
3335
3336
3337
3338
3339
3340
3341
3342
3343
3344
3345
3346
3347
3348
3349
3350
3351
3352
3353
3354
3355
3356
3357
3358
3359
3360
3361
3362
3363
3364
3365
3366
3367
3368
3369
3370
3371
3372
3373
3374
3375
3376
3377
3378
3379
3380
3381
3382
3383
3384
3385
3386
3387
3388
3389
3390
3391
3392
3393
3394
3395
3396
3397
3398
3399
3400
3401
3402
3403
3404
3405
3406
3407
3408
3409
3410
3411
3412
3413
3414
3415
3416
3417
3418
3419
3420
3421
3422
3423
3424
3425
3426
3427
3428
3429
3430
3431
3432
3433
3434
3435
3436
3437
3438
3439
3440
3441
3442
3443
3444
3445
3446
3447
3448
3449
3450
3451
3452
3453
3454
3455
3456
3457
3458
3459
3460
3461
3462
3463
3464
3465
3466
3467
3468
3469
3470
3471
3472
3473
3474
3475
3476
3477
3478
3479
3480
3481
3482
3483
3484
3485
3486
3487
3488
3489
3490
3491
3492
3493
3494
3495
3496
3497
3498
3499
3500
3501
3502
3503
3504
3505
3506
3507
3508
3509
3510
3511
3512
3513
3514
3515
3516
3517
3518
3519
3520
3521
3522
3523
3524
3525
3526
3527
3528
3529
3530
3531
3532
3533
3534
3535
3536
3537
3538
3539
3540
3541
3542
3543
3544
3545
3546
3547
3548
3549
3550
3551
3552
3553
3554
3555
3556
3557
3558
3559
3560
3561
3562
3563
3564
3565
3566
3567
3568
3569
3570
3571
3572
3573
3574
3575
3576
3577
3578
3579
3580
3581
3582
3583
3584
3585
3586
3587
3588
3589
3590
3591
3592
3593
3594
3595
3596
3597
3598
3599
3600
3601
3602
3603
3604
3605
3606
3607
3608
3609
3610
3611
3612
3613
3614
3615
3616
3617
3618
3619
3620
3621
3622
3623
3624
3625
3626
3627
3628
3629
3630
3631
3632
3633
3634
3635
3636
3637
3638
3639
3640
3641
3642
3643
3644
3645
3646
3647
3648
3649
3650
3651
3652
3653
3654
3655
3656
3657
3658
3659
3660
3661
3662
3663
3664
3665
3666
3667
3668
3669
3670
3671
3672
3673
3674
3675
3676
3677
3678
3679
3680
3681
3682
3683
3684
3685
3686
3687
3688
3689
3690
3691
3692
3693
3694
3695
3696
3697
3698
3699
3700
3701
3702
3703
3704
3705
3706
3707
3708
3709
3710
3711
3712
3713
3714
3715
3716
3717
3718
3719
3720
3721
3722
3723
3724
3725
3726
3727
3728
3729
3730
3731
3732
3733
3734
3735
3736
3737
3738
3739
3740
3741
3742
3743
3744
3745
3746
3747
3748
3749
3750
3751
3752
3753
3754
3755
3756
3757
3758
3759
3760
3761
3762
3763
3764
3765
3766
3767
3768
3769
3770
3771
3772
3773
3774
3775
3776
3777
3778
3779
3780
3781
3782
3783
3784
3785
3786
3787
3788
3789
3790
3791
3792
3793
3794
3795
3796
3797
3798
3799
3800
3801
3802
3803
3804
3805
3806
3807
3808
3809
3810
3811
3812
3813
3814
3815
3816
3817
3818
3819
3820
3821
3822
3823
3824
3825
3826
3827
3828
3829
3830
3831
3832
3833
3834
3835
3836
3837
3838
3839
3840
3841
3842
3843
3844
3845
3846
3847
3848
3849
3850
3851
3852
3853
3854
3855
3856
3857
3858
3859
3860
3861
3862
3863
3864
3865
3866
3867
3868
3869
3870
3871
3872
3873
3874
3875
3876
3877
3878
3879
3880
3881
3882
3883
3884
3885
3886
3887
3888
3889
3890
3891
3892
3893
3894
3895
3896
3897
3898
3899
3900
3901
3902
3903
3904
3905
3906
3907
3908
3909
3910
3911
3912
3913
3914
3915
3916
3917
3918
3919
3920
3921
3922
3923
3924
3925
3926
3927
3928
3929
3930
3931
3932
3933
3934
3935
3936
3937
3938
3939
3940
3941
3942
3943
3944
3945
3946
3947
3948
3949
3950
3951
3952
3953
3954
3955
3956
3957
3958
3959
3960
3961
3962
3963
3964
3965
3966
3967
3968
3969
3970
3971
3972
3973
3974
3975
3976
3977
3978
3979
3980
3981
3982
3983
3984
3985
3986
3987
3988
3989
3990
3991
3992
3993
3994
3995
3996
3997
3998
3999
4000
4001
4002
4003
4004
4005
4006
4007
4008
4009
4010
4011
4012
4013
4014
4015
4016
4017
4018
4019
4020
4021
4022
4023
4024
4025
4026
4027
4028
4029
4030
4031
4032
4033
4034
4035
4036
4037
4038
4039
4040
4041
4042
4043
4044
4045
4046
4047
4048
4049
4050
4051
4052
4053
4054
4055
4056
4057
4058
4059
4060
4061
4062
4063
4064
4065
4066
4067
4068
4069
4070
4071
4072
4073
4074
4075
4076
4077
4078
4079
4080
4081
4082
4083
4084
4085
4086
4087
4088
4089
4090
4091
4092
4093
4094
4095
4096
4097
4098
4099
4100
4101
4102
4103
4104
4105
4106
4107
4108
4109
4110
4111
4112
4113
4114
4115
4116
4117
4118
4119
4120
4121
4122
4123
4124
4125
4126
4127
4128
4129
4130
4131
4132
4133
4134
4135
4136
4137
4138
4139
4140
4141
4142
4143
4144
4145
4146
4147
4148
4149
4150
4151
4152
4153
4154
4155
4156
4157
4158
4159
4160
4161
4162
4163
4164
4165
4166
4167
4168
4169
4170
4171
4172
4173
4174
4175
4176
4177
4178
4179
4180
4181
4182
4183
4184
4185
4186
4187
4188
4189
4190
4191
4192
4193
4194
4195
4196
4197
4198
4199
4200
4201
4202
4203
4204
4205
4206
4207
4208
4209
4210
4211
4212
4213
4214
4215
4216
4217
4218
4219
4220
4221
4222
4223
4224
4225
4226
4227
4228
4229
4230
4231
4232
4233
4234
4235
4236
4237
4238
4239
4240
4241
4242
4243
4244
4245
4246
4247
4248
4249
4250
4251
4252
4253
4254
4255
4256
4257
4258
4259
4260
4261
4262
4263
4264
4265
4266
4267
4268
4269
4270
4271
4272
4273
4274
4275
4276
4277
4278
4279
4280
4281
4282
4283
4284
4285
4286
4287
4288
4289
4290
4291
4292
4293
4294
4295
4296
4297
4298
4299
4300
4301
4302
4303
4304
4305
4306
4307
4308
4309
4310
4311
4312
4313
4314
4315
4316
4317
4318
4319
4320
4321
4322
4323
4324
4325
4326
4327
4328
4329
4330
4331
4332
4333
4334
4335
4336
4337
4338
4339
4340
4341
4342
4343
4344
4345
4346
4347
4348
4349
4350
4351
4352
4353
4354
4355
4356
4357
4358
4359
4360
4361
4362
4363
4364
4365
4366
4367
4368
4369
4370
4371
4372
4373
4374
4375
4376
4377
4378
4379
4380
4381
4382
4383
4384
4385
4386
4387
4388
4389
4390
4391
4392
4393
4394
4395
4396
4397
4398
4399
4400
4401
4402
4403
4404
4405
4406
4407
4408
4409
4410
4411
4412
4413
4414
4415
4416
4417
4418
4419
4420
4421
4422
4423
4424
4425
4426
4427
4428
4429
4430
4431
4432
4433
4434
4435
4436
4437
4438
4439
4440
4441
4442
4443
4444
4445
4446
4447
4448
4449
4450
4451
4452
4453
4454
4455
4456
4457
4458
4459
4460
4461
4462
4463
4464
4465
4466
4467
4468
4469
4470
4471
4472
4473
4474
4475
4476
4477
4478
4479
4480
4481
4482
4483
4484
4485
4486
4487
4488
4489
4490
4491
4492
4493
4494
4495
4496
4497
4498
4499
4500
4501
4502
4503
4504
4505
4506
4507
4508
4509
4510
4511
4512
4513
4514
4515
4516
4517
4518
4519
4520
4521
4522
4523
4524
4525
4526
4527
4528
4529
4530
4531
4532
4533
4534
4535
4536
4537
4538
4539
4540
4541
4542
4543
4544
4545
4546
4547
4548
4549
4550
4551
4552
4553
4554
4555
4556
4557
4558
4559
4560
4561
4562
4563
4564
4565
4566
4567
4568
4569
4570
4571
4572
4573
4574
4575
4576
4577
4578
4579
4580
4581
4582
4583
4584
4585
4586
4587
4588
4589
4590
4591
4592
4593
4594
4595
4596
4597
4598
4599
4600
4601
4602
4603
4604
4605
4606
4607
4608
4609
4610
4611
4612
4613
4614
4615
4616
4617
4618
4619
4620
4621
4622
4623
4624
4625
4626
4627
4628
4629
4630
4631
4632
4633
4634
4635
4636
4637
4638
4639
4640
4641
4642
4643
4644
4645
4646
4647
4648
4649
4650
4651
4652
4653
4654
4655
4656
4657
4658
4659
4660
4661
4662
4663
4664
4665
4666
4667
4668
4669
4670
4671
4672
4673
4674
4675
4676
4677
4678
4679
4680
4681
4682
4683
4684
4685
4686
4687
4688
4689
4690
4691
4692
4693
4694
4695
4696
4697
4698
4699
4700
4701
4702
4703
4704
4705
4706
4707
4708
4709
4710
4711
4712
4713
4714
4715
4716
4717
4718
4719
4720
4721
4722
4723
4724
4725
4726
4727
4728
4729
4730
4731
4732
4733
4734
4735
4736
4737
4738
4739
4740
4741
4742
4743
4744
4745
4746
4747
4748
4749
4750
4751
4752
4753
4754
4755
4756
4757
4758
4759
4760
4761
4762
4763
4764
4765
4766
4767
4768
4769
4770
4771
4772
4773
4774
4775
4776
4777
4778
4779
4780
4781
4782
4783
4784
4785
4786
4787
4788
4789
4790
4791
4792
4793
4794
4795
4796
4797
4798
4799
4800
4801
4802
4803
4804
4805
4806
4807
4808
4809
4810
4811
4812
4813
4814
4815
4816
4817
4818
4819
4820
4821
4822
4823
4824
4825
4826
4827
4828
4829
4830
4831
4832
4833
4834
4835
4836
4837
4838
4839
4840
4841
4842
4843
4844
4845
4846
4847
4848
4849
4850
4851
4852
4853
4854
4855
4856
4857
4858
4859
4860
4861
4862
4863
4864
4865
4866
4867
4868
4869
4870
4871
4872
4873
4874
4875
4876
4877
4878
4879
4880
4881
4882
4883
4884
4885
4886
4887
4888
4889
4890
4891
4892
4893
4894
4895
4896
4897
4898
4899
4900
4901
4902
4903
4904
4905
4906
4907
4908
4909
4910
4911
4912
4913
4914
4915
4916
4917
4918
4919
4920
4921
4922
4923
4924
4925
4926
4927
4928
4929
4930
4931
4932
4933
4934
4935
4936
4937
4938
4939
4940
4941
4942
4943
4944
4945
4946
4947
4948
4949
4950
4951
4952
4953
4954
4955
4956
4957
4958
4959
4960
4961
4962
4963
4964
4965
4966
4967
4968
4969
4970
4971
4972
4973
4974
4975
4976
4977
4978
4979
4980
4981
4982
4983
4984
4985
4986
4987
4988
4989
4990
4991
4992
4993
4994
4995
4996
4997
4998
4999
5000
5001
5002
5003
5004
5005
5006
5007
5008
5009
5010
5011
5012
5013
5014
5015
5016
5017
5018
5019
5020
5021
5022
5023
5024
5025
5026
5027
5028
5029
5030
5031
5032
5033
5034
5035
5036
5037
5038
5039
5040
5041
5042
5043
5044
5045
5046
5047
5048
5049
5050
5051
5052
5053
5054
5055
5056
5057
5058
5059
5060
5061
5062
5063
5064
5065
5066
5067
5068
5069
5070
5071
5072
5073
5074
5075
5076
5077
5078
5079
5080
5081
5082
5083
5084
5085
5086
5087
5088
5089
5090
5091
5092
5093
5094
5095
5096
5097
5098
5099
5100
5101
5102
5103
5104
5105
5106
5107
5108
5109
5110
5111
5112
5113
5114
5115
5116
5117
5118
5119
5120
5121
5122
5123
5124
5125
5126
5127
5128
5129
5130
5131
5132
5133
5134
5135
5136
5137
5138
5139
5140
5141
5142
5143
5144
5145
5146
5147
5148
5149
5150
5151
5152
5153
5154
5155
5156
5157
5158
5159
5160
5161
5162
5163
5164
5165
5166
5167
5168
5169
5170
5171
5172
5173
5174
5175
5176
5177
5178
5179
5180
5181
5182
5183
5184
5185
5186
5187
5188
5189
5190
5191
5192
5193
5194
5195
5196
5197
5198
5199
5200
5201
5202
5203
5204
5205
5206
5207
5208
5209
5210
5211
5212
5213
5214
5215
5216
5217
5218
5219
5220
5221
5222
5223
5224
5225
5226
5227
5228
5229
5230
5231
5232
5233
5234
5235
5236
5237
5238
5239
5240
5241
5242
5243
5244
5245
5246
5247
5248
5249
5250
5251
5252
5253
5254
5255
5256
5257
5258
5259
5260
5261
5262
5263
5264
5265
5266
5267
5268
5269
5270
5271
5272
5273
5274
5275
5276
5277
5278
5279
5280
5281
5282
5283
5284
5285
5286
5287
5288
5289
5290
5291
5292
5293
5294
5295
5296
5297
5298
5299
5300
5301
5302
5303
5304
5305
5306
5307
5308
5309
5310
5311
5312
5313
5314
5315
5316
5317
5318
5319
5320
5321
5322
5323
5324
5325
5326
5327
5328
5329
5330
5331
5332
5333
5334
5335
5336
5337
5338
5339
5340
5341
5342
5343
5344
5345
5346
5347
5348
5349
5350
5351
5352
5353
5354
5355
5356
5357
5358
5359
5360
5361
5362
5363
5364
5365
5366
5367
5368
5369
5370
5371
5372
5373
5374
5375
5376
5377
5378
5379
5380
5381
5382
5383
5384
5385
5386
5387
5388
5389
5390
5391
5392
5393
5394
5395
5396
5397
5398
5399
5400
5401
5402
5403
5404
5405
5406
5407
5408
5409
5410
5411
5412
5413
5414
5415
5416
5417
5418
5419
5420
5421
5422
5423
5424
5425
5426
5427
5428
5429
5430
5431
5432
5433
5434
5435
5436
5437
5438
5439
5440
5441
5442
5443
5444
5445
5446
5447
5448
5449
5450
5451
5452
5453
5454
5455
5456
5457
5458
5459
5460
5461
5462
5463
5464
5465
5466
5467
5468
5469
5470
5471
5472
5473
5474
5475
5476
5477
5478
5479
5480
5481
5482
5483
5484
5485
5486
5487
5488
5489
5490
5491
5492
5493
5494
5495
5496
5497
5498
5499
5500
5501
5502
5503
5504
5505
5506
5507
5508
5509
5510
5511
5512
5513
5514
5515
5516
5517
5518
5519
5520
5521
5522
5523
5524
5525
5526
5527
5528
5529
5530
5531
5532
5533
5534
5535
5536
5537
5538
5539
5540
5541
5542
5543
5544
5545
5546
5547
5548
5549
5550
5551
5552
5553
5554
5555
5556
5557
5558
5559
5560
5561
5562
5563
5564
5565
5566
5567
5568
5569
5570
5571
5572
5573
5574
5575
5576
5577
5578
5579
5580
5581
5582
5583
5584
5585
5586
5587
5588
5589
5590
5591
5592
5593
5594
5595
5596
5597
5598
5599
5600
5601
5602
5603
5604
5605
5606
5607
5608
5609
5610
5611
5612
5613
5614
5615
5616
5617
5618
5619
5620
5621
5622
5623
5624
5625
5626
5627
5628
5629
5630
5631
5632
5633
5634
5635
5636
5637
5638
5639
5640
5641
5642
5643
5644
5645
5646
5647
5648
5649
5650
5651
5652
5653
5654
5655
5656
5657
5658
5659
5660
5661
5662
5663
5664
5665
5666
5667
5668
5669
5670
5671
5672
5673
5674
5675
5676
5677
5678
5679
5680
5681
5682
5683
5684
5685
5686
5687
5688
5689
5690
5691
5692
5693
5694
5695
5696
5697
5698
5699
5700
5701
5702
5703
5704
5705
5706
5707
5708
5709
5710
5711
5712
5713
5714
5715
5716
5717
5718
5719
5720
5721
5722
5723
5724
5725
5726
5727
5728
5729
5730
5731
5732
5733
5734
5735
5736
5737
5738
5739
5740
5741
5742
5743
5744
5745
5746
5747
5748
5749
5750
5751
5752
5753
5754
5755
5756
5757
5758
5759
5760
5761
5762
5763
5764
5765
5766
5767
5768
5769
5770
5771
5772
5773
5774
5775
5776
5777
5778
5779
5780
5781
5782
5783
5784
5785
5786
5787
5788
5789
5790
5791
5792
5793
5794
5795
5796
5797
5798
5799
5800
5801
5802
5803
5804
5805
5806
5807
5808
5809
5810
5811
5812
5813
5814
5815
5816
5817
5818
5819
5820
5821
5822
5823
5824
5825
5826
5827
5828
5829
5830
5831
5832
5833
5834
5835
5836
5837
5838
5839
5840
5841
5842
5843
5844
5845
5846
5847
5848
5849
5850
5851
5852
5853
5854
5855
5856
5857
5858
5859
5860
5861
5862
5863
5864
5865
5866
5867
5868
5869
5870
5871
5872
5873
5874
5875
5876
5877
5878
5879
5880
5881
5882
5883
5884
5885
5886
5887
5888
5889
5890
5891
5892
5893
5894
5895
5896
5897
5898
5899
5900
5901
5902
5903
5904
5905
5906
5907
5908
5909
5910
5911
5912
5913
5914
5915
5916
5917
5918
5919
5920
5921
5922
5923
5924
5925
5926
5927
5928
5929
5930
5931
5932
5933
5934
5935
5936
5937
5938
5939
5940
5941
5942
5943
5944
5945
5946
5947
5948
5949
5950
5951
5952
5953
5954
5955
5956
5957
5958
5959
5960
5961
5962
5963
5964
5965
5966
5967
5968
5969
5970
5971
5972
5973
5974
5975
5976
5977
5978
5979
5980
5981
5982
5983
5984
5985
5986
5987
5988
5989
5990
5991
5992
5993
5994
5995
5996
5997
5998
5999
6000
6001
6002
6003
6004
6005
6006
6007
6008
6009
6010
6011
6012
6013
6014
6015
6016
6017
6018
6019
6020
6021
6022
6023
6024
6025
6026
6027
6028
6029
6030
6031
6032
6033
6034
6035
6036
6037
6038
6039
6040
6041
6042
6043
6044
6045
6046
6047
6048
6049
6050
6051
6052
6053
6054
6055
6056
6057
6058
6059
6060
6061
6062
6063
6064
6065
6066
6067
6068
6069
6070
6071
6072
6073
6074
6075
6076
6077
6078
6079
6080
6081
6082
6083
6084
6085
6086
6087
6088
6089
6090
6091
6092
6093
6094
6095
6096
6097
6098
6099
6100
6101
6102
6103
6104
6105
6106
6107
6108
6109
6110
6111
6112
6113
6114
6115
6116
6117
6118
6119
6120
6121
6122
6123
6124
6125
6126
6127
6128
6129
6130
6131
6132
6133
6134
6135
6136
6137
6138
6139
6140
6141
6142
6143
6144
6145
6146
6147
6148
6149
6150
6151
6152
6153
6154
6155
6156
6157
6158
6159
6160
6161
6162
6163
6164
6165
6166
6167
6168
6169
6170
6171
6172
6173
6174
6175
6176
6177
6178
6179
6180
6181
6182
6183
6184
6185
6186
6187
6188
6189
6190
6191
6192
6193
6194
6195
6196
6197
6198
6199
6200
6201
6202
6203
6204
6205
6206
6207
6208
6209
6210
6211
6212
6213
6214
6215
6216
6217
6218
6219
6220
6221
6222
6223
6224
6225
6226
6227
6228
6229
6230
6231
6232
6233
6234
6235
6236
6237
6238
6239
6240
6241
6242
6243
6244
6245
6246
6247
6248
6249
6250
6251
6252
6253
6254
6255
6256
6257
6258
6259
6260
6261
6262
6263
6264
6265
6266
6267
6268
6269
6270
6271
6272
6273
6274
6275
6276
6277
6278
6279
6280
6281
6282
6283
6284
6285
6286
6287
6288
6289
6290
6291
6292
6293
6294
6295
6296
6297
6298
6299
6300
6301
6302
6303
6304
6305
6306
6307
6308
6309
6310
6311
6312
6313
6314
6315
6316
6317
6318
6319
6320
6321
6322
6323
6324
6325
6326
6327
6328
6329
6330
6331
6332
6333
6334
6335
6336
6337
6338
6339
6340
6341
6342
6343
6344
6345
6346
6347
6348
6349
6350
6351
6352
6353
6354
6355
6356
6357
6358
6359
6360
6361
6362
6363
6364
6365
6366
6367
6368
6369
6370
6371
6372
6373
6374
6375
6376
6377
6378
6379
6380
6381
6382
6383
6384
6385
6386
6387
6388
6389
6390
6391
6392
6393
6394
6395
6396
6397
6398
6399
6400
6401
6402
6403
6404
6405
6406
6407
6408
6409
6410
6411
6412
6413
6414
6415
6416
6417
6418
6419
6420
6421
6422
6423
6424
6425
6426
6427
6428
6429
6430
6431
6432
6433
6434
6435
6436
6437
6438
6439
6440
6441
6442
6443
6444
6445
6446
6447
6448
6449
6450
6451
6452
6453
6454
6455
6456
6457
6458
6459
6460
6461
6462
6463
6464
6465
6466
6467
6468
6469
6470
6471
6472
6473
6474
6475
6476
6477
6478
6479
6480
6481
6482
6483
6484
6485
6486
6487
6488
6489
6490
6491
6492
6493
6494
6495
6496
6497
6498
6499
6500
6501
6502
6503
6504
6505
6506
6507
6508
6509
6510
6511
6512
6513
6514
6515
6516
6517
6518
6519
6520
6521
6522
6523
6524
6525
6526
6527
6528
6529
6530
6531
6532
6533
6534
6535
6536
6537
6538
6539
6540
6541
6542
6543
6544
6545
6546
6547
6548
6549
6550
6551
6552
6553
6554
6555
6556
6557
6558
6559
6560
6561
6562
6563
6564
6565
6566
6567
6568
6569
6570
6571
6572
6573
6574
6575
6576
6577
6578
6579
6580
6581
6582
6583
6584
6585
6586
6587
6588
6589
6590
6591
6592
6593
6594
6595
6596
6597
6598
6599
6600
6601
6602
6603
6604
6605
6606
6607
6608
6609
6610
6611
6612
6613
6614
6615
6616
6617
6618
6619
6620
6621
6622
6623
6624
6625
6626
6627
6628
6629
6630
6631
6632
6633
6634
6635
6636
6637
6638
6639
6640
6641
6642
6643
6644
6645
6646
6647
6648
6649
6650
6651
6652
6653
6654
6655
6656
6657
6658
6659
6660
6661
6662
6663
6664
6665
6666
6667
6668
6669
6670
6671
6672
6673
6674
6675
6676
6677
6678
6679
6680
6681
6682
6683
6684
6685
6686
6687
6688
6689
6690
6691
6692
6693
6694
6695
6696
6697
6698
6699
6700
6701
6702
6703
6704
6705
6706
6707
6708
6709
6710
6711
6712
6713
6714
6715
6716
6717
6718
6719
6720
6721
6722
6723
6724
6725
6726
6727
6728
6729
6730
6731
6732
6733
6734
6735
6736
6737
6738
6739
6740
6741
6742
6743
6744
6745
6746
6747
6748
6749
6750
6751
6752
6753
6754
6755
6756
6757
6758
6759
6760
6761
6762
6763
6764
6765
6766
6767
6768
6769
6770
6771
6772
6773
6774
6775
6776
6777
6778
6779
6780
6781
6782
6783
6784
6785
6786
6787
6788
6789
6790
6791
6792
6793
6794
6795
6796
6797
6798
6799
6800
6801
6802
6803
6804
6805
6806
6807
6808
6809
6810
6811
6812
6813
6814
6815
6816
6817
6818
6819
6820
6821
6822
6823
6824
6825
6826
6827
6828
6829
6830
6831
6832
6833
6834
6835
6836
6837
6838
6839
6840
6841
6842
6843
6844
6845
6846
6847
6848
6849
6850
6851
6852
6853
6854
6855
6856
6857
6858
6859
6860
6861
6862
6863
6864
6865
6866
6867
6868
6869
6870
6871
6872
6873
6874
6875
6876
6877
6878
6879
6880
6881
6882
6883
6884
6885
6886
6887
6888
6889
6890
6891
6892
6893
6894
6895
6896
6897
6898
6899
6900
6901
6902
6903
6904
6905
6906
6907
6908
6909
6910
6911
6912
6913
6914
6915
6916
6917
6918
6919
6920
6921
6922
6923
6924
6925
6926
6927
6928
6929
6930
6931
6932
6933
6934
6935
6936
6937
6938
6939
6940
6941
6942
6943
6944
6945
6946
6947
6948
6949
6950
6951
6952
6953
6954
6955
6956
6957
6958
6959
6960
6961
6962
6963
6964
6965
6966
6967
6968
6969
6970
6971
6972
6973
6974
6975
6976
6977
6978
6979
6980
6981
6982
6983
6984
6985
6986
6987
6988
6989
6990
6991
6992
6993
6994
6995
6996
6997
6998
6999
7000
7001
7002
7003
7004
7005
7006
7007
7008
7009
7010
7011
7012
7013
7014
7015
7016
7017
7018
7019
7020
7021
7022
7023
7024
7025
7026
7027
7028
7029
7030
7031
7032
7033
7034
7035
7036
7037
7038
7039
7040
7041
7042
7043
7044
7045
7046
7047
7048
7049
7050
7051
7052
7053
7054
7055
7056
7057
7058
7059
7060
7061
7062
7063
7064
7065
7066
7067
7068
7069
7070
7071
7072
7073
7074
7075
7076
7077
7078
7079
7080
7081
7082
7083
7084
7085
7086
7087
7088
7089
7090
7091
7092
7093
7094
7095
7096
7097
7098
7099
7100
7101
7102
7103
7104
7105
7106
7107
7108
7109
7110
7111
7112
7113
7114
7115
7116
7117
7118
7119
7120
7121
7122
7123
7124
7125
7126
7127
7128
7129
7130
7131
7132
7133
7134
7135
7136
7137
7138
7139
7140
7141
7142
7143
7144
7145
7146
7147
7148
7149
7150
7151
7152
7153
7154
7155
7156
7157
7158
7159
7160
7161
7162
7163
7164
7165
7166
7167
7168
7169
7170
7171
7172
7173
7174
7175
7176
7177
7178
7179
7180
7181
7182
7183
7184
7185
7186
7187
7188
7189
7190
7191
7192
7193
7194
7195
7196
7197
7198
7199
7200
7201
7202
7203
7204
7205
7206
7207
7208
7209
7210
7211
7212
7213
7214
7215
7216
7217
7218
7219
7220
7221
7222
7223
7224
7225
7226
7227
7228
7229
7230
7231
7232
7233
7234
7235
7236
7237
7238
7239
7240
7241
7242
7243
7244
7245
7246
7247
7248
7249
7250
7251
7252
7253
7254
7255
7256
7257
7258
7259
7260
7261
7262
7263
7264
7265
7266
7267
7268
7269
7270
7271
7272
7273
7274
7275
7276
7277
7278
7279
7280
7281
7282
7283
7284
7285
7286
7287
7288
7289
7290
7291
7292
7293
7294
7295
7296
7297
7298
7299
7300
7301
7302
7303
7304
7305
7306
7307
7308
7309
7310
7311
7312
7313
7314
7315
7316
7317
7318
7319
7320
7321
7322
7323
7324
7325
7326
7327
7328
7329
7330
7331
7332
7333
7334
7335
7336
7337
7338
7339
7340
7341
7342
7343
7344
7345
7346
7347
7348
7349
7350
7351
7352
7353
7354
7355
7356
7357
7358
7359
7360
7361
7362
7363
7364
7365
7366
7367
7368
7369
7370
7371
7372
7373
7374
7375
7376
7377
7378
7379
7380
7381
7382
7383
7384
7385
7386
7387
7388
7389
7390
7391
7392
7393
7394
7395
7396
7397
7398
7399
7400
7401
7402
7403
7404
7405
7406
7407
7408
7409
7410
7411
7412
7413
7414
7415
7416
7417
7418
7419
7420
7421
7422
7423
7424
7425
7426
7427
7428
7429
7430
7431
7432
7433
7434
7435
7436
7437
7438
7439
7440
7441
7442
7443
7444
7445
7446
7447
7448
7449
7450
7451
7452
7453
7454
7455
7456
7457
7458
7459
7460
7461
7462
7463
7464
7465
7466
7467
7468
7469
7470
7471
7472
7473
7474
7475
7476
7477
7478
7479
7480
7481
7482
7483
7484
7485
7486
7487
7488
7489
7490
7491
7492
7493
7494
7495
7496
7497
7498
7499
7500
7501
7502
7503
7504
7505
7506
7507
7508
7509
7510
7511
7512
7513
7514
7515
7516
7517
7518
7519
7520
7521
7522
7523
7524
7525
7526
7527
7528
7529
7530
7531
7532
7533
7534
7535
7536
7537
7538
7539
7540
7541
7542
7543
7544
7545
7546
7547
7548
7549
7550
7551
7552
7553
7554
7555
7556
7557
7558
7559
7560
7561
7562
7563
7564
7565
7566
7567
7568
7569
7570
7571
7572
7573
7574
7575
7576
7577
7578
7579
7580
7581
7582
7583
7584
7585
7586
7587
7588
7589
7590
7591
7592
7593
7594
7595
7596
7597
7598
7599
7600
7601
7602
7603
7604
7605
7606
7607
7608
7609
7610
7611
7612
7613
7614
7615
7616
7617
7618
7619
7620
7621
7622
7623
7624
7625
7626
7627
7628
7629
7630
7631
7632
7633
7634
7635
7636
7637
7638
7639
7640
7641
7642
7643
7644
7645
7646
7647
7648
7649
7650
7651
7652
7653
7654
7655
7656
7657
7658
7659
7660
7661
7662
7663
7664
7665
7666
7667
7668
7669
7670
7671
7672
7673
7674
7675
7676
7677
7678
7679
7680
7681
7682
7683
7684
7685
7686
7687
7688
7689
7690
7691
7692
7693
7694
7695
7696
7697
7698
7699
7700
7701
7702
7703
7704
7705
7706
7707
7708
7709
7710
7711
7712
7713
7714
7715
7716
7717
7718
7719
7720
7721
7722
7723
7724
7725
7726
7727
7728
7729
7730
7731
7732
7733
7734
7735
7736
7737
7738
7739
7740
7741
7742
7743
7744
7745
7746
7747
7748
7749
7750
7751
7752
7753
7754
7755
7756
7757
7758
7759
7760
7761
7762
7763
7764
7765
7766
7767
7768
7769
7770
7771
7772
7773
7774
7775
7776
7777
7778
7779
7780
7781
7782
7783
7784
7785
7786
7787
7788
7789
7790
7791
7792
7793
7794
7795
7796
7797
7798
7799
7800
7801
7802
7803
7804
7805
7806
7807
7808
7809
7810
7811
7812
7813
7814
7815
7816
7817
7818
7819
7820
7821
7822
7823
7824
7825
7826
7827
7828
7829
7830
7831
7832
7833
7834
7835
7836
7837
7838
7839
7840
7841
7842
7843
7844
7845
7846
7847
7848
7849
7850
7851
7852
7853
7854
7855
7856
7857
7858
7859
7860
7861
7862
7863
7864
7865
7866
7867
7868
7869
7870
7871
7872
7873
7874
7875
7876
7877
7878
7879
7880
7881
7882
7883
7884
7885
7886
7887
7888
7889
7890
7891
7892
7893
7894
7895
7896
7897
7898
7899
7900
7901
7902
7903
7904
7905
7906
7907
7908
7909
7910
7911
7912
7913
7914
7915
7916
7917
7918
7919
7920
7921
7922
7923
7924
7925
7926
7927
7928
7929
7930
7931
7932
7933
7934
7935
7936
7937
7938
7939
7940
7941
7942
7943
7944
7945
7946
7947
7948
7949
7950
7951
7952
7953
7954
7955
7956
7957
7958
7959
7960
7961
7962
7963
7964
7965
7966
7967
7968
7969
7970
7971
7972
7973
7974
7975
7976
7977
7978
7979
7980
7981
7982
7983
7984
7985
7986
7987
7988
7989
7990
7991
7992
7993
7994
7995
7996
7997
7998
7999
8000
8001
8002
8003
8004
8005
8006
8007
8008
8009
8010
8011
8012
8013
8014
8015
8016
8017
8018
8019
8020
8021
8022
8023
8024
8025
8026
8027
8028
8029
8030
8031
8032
8033
8034
8035
8036
8037
8038
8039
8040
8041
8042
8043
8044
8045
8046
8047
8048
8049
8050
8051
8052
8053
8054
8055
8056
8057
8058
8059
8060
8061
8062
8063
8064
8065
8066
8067
8068
8069
8070
8071
8072
8073
8074
8075
8076
8077
8078
8079
8080
8081
8082
8083
8084
8085
8086
8087
8088
8089
8090
8091
8092
8093
8094
8095
8096
8097
8098
8099
8100
8101
8102
8103
8104
8105
8106
8107
8108
8109
8110
8111
8112
8113
8114
8115
8116
8117
8118
8119
8120
8121
8122
8123
8124
8125
8126
8127
8128
8129
8130
8131
8132
8133
8134
8135
8136
8137
8138
8139
8140
8141
8142
8143
8144
8145
8146
8147
8148
8149
8150
8151
8152
8153
8154
8155
8156
8157
8158
8159
8160
8161
8162
8163
8164
8165
8166
8167
8168
8169
8170
8171
8172
8173
8174
8175
8176
8177
8178
8179
8180
8181
8182
8183
8184
8185
8186
8187
8188
8189
8190
8191
8192
8193
8194
8195
8196
8197
8198
8199
8200
8201
8202
8203
8204
8205
8206
8207
8208
8209
8210
8211
8212
8213
8214
8215
8216
8217
8218
8219
8220
8221
8222
8223
8224
8225
8226
8227
8228
8229
8230
8231
8232
8233
8234
8235
8236
8237
8238
8239
8240
8241
8242
8243
8244
8245
8246
8247
8248
8249
8250
8251
8252
8253
8254
8255
8256
8257
8258
8259
8260
8261
8262
8263
8264
8265
8266
8267
8268
8269
8270
8271
8272
8273
8274
8275
8276
8277
8278
8279
8280
8281
8282
8283
8284
8285
8286
8287
8288
8289
8290
8291
8292
8293
8294
8295
8296
8297
8298
8299
8300
8301
8302
8303
8304
8305
8306
8307
8308
8309
8310
8311
8312
8313
8314
8315
8316
8317
8318
8319
8320
8321
8322
8323
8324
8325
8326
8327
8328
8329
8330
8331
8332
8333
8334
8335
8336
8337
8338
8339
8340
8341
8342
8343
8344
8345
8346
8347
8348
8349
8350
8351
8352
8353
8354
8355
8356
8357
8358
8359
8360
8361
8362
8363
8364
8365
8366
8367
8368
8369
8370
8371
8372
8373
8374
8375
8376
8377
8378
8379
8380
8381
8382
8383
8384
8385
8386
8387
8388
8389
8390
8391
8392
8393
8394
8395
8396
8397
8398
8399
8400
8401
8402
8403
8404
8405
8406
8407
8408
8409
8410
8411
8412
8413
8414
8415
8416
8417
8418
8419
8420
8421
8422
8423
8424
8425
8426
8427
8428
8429
8430
8431
8432
8433
8434
8435
8436
8437
8438
8439
8440
8441
8442
8443
8444
8445
8446
8447
8448
8449
8450
8451
8452
8453
8454
8455
8456
8457
8458
8459
8460
8461
8462
8463
8464
8465
8466
8467
8468
8469
8470
8471
8472
8473
8474
8475
8476
8477
8478
8479
8480
8481
8482
8483
8484
8485
8486
8487
8488
8489
8490
8491
8492
8493
8494
8495
8496
8497
8498
8499
8500
8501
8502
8503
8504
8505
8506
8507
8508
8509
8510
8511
8512
8513
8514
8515
8516
8517
8518
8519
8520
8521
8522
8523
8524
8525
8526
8527
8528
8529
8530
8531
8532
8533
8534
8535
8536
8537
8538
8539
8540
8541
8542
8543
8544
8545
8546
8547
8548
8549
8550
8551
8552
8553
8554
8555
8556
8557
8558
8559
8560
8561
8562
8563
8564
8565
8566
8567
8568
8569
8570
8571
8572
8573
8574
8575
8576
8577
8578
8579
8580
8581
8582
8583
8584
8585
8586
8587
8588
8589
8590
8591
8592
8593
8594
8595
8596
8597
8598
8599
8600
8601
8602
8603
8604
8605
8606
8607
8608
8609
8610
8611
8612
8613
8614
8615
8616
8617
8618
8619
8620
8621
8622
8623
8624
8625
8626
8627
8628
8629
8630
8631
8632
8633
8634
8635
8636
8637
8638
8639
8640
8641
8642
8643
8644
8645
8646
8647
8648
8649
8650
8651
8652
8653
8654
8655
8656
8657
8658
8659
8660
8661
8662
8663
8664
8665
8666
8667
8668
8669
8670
8671
8672
8673
8674
8675
8676
64876
64877
64878
64879
64880
64881
64882
64883
64884
64885
64886
64887
64888
64889
64890
64891
64892
64893
64894
64895
64896
64897
64898
64899
64900
64901
64902
64903
64904
64905
64906
64907
64908
64909
64910
64911
64912
64913
64914
64915
64916
64917
64918
64919
64920
64921
64922
64923
64924
64925
64926
64927
64928
64929
64930
64931
64932
64933
64934
64935
64936
64937
64938
64939
64940
64941
64942
64943
64944
64945
64946
64947
64948
64949
64950
64951
64952
64953
64954
64955
64956
64957
64958
64959
64960
64961
64962
64963
64964
64965
64966
64967
64968
64969
64970
64971
64972
64973
64974
64975
64976
64977
64978
64979
64980
64981
64982
64983
64984
64985
64986
64987
64988
64989
64990
64991
64992
64993
64994
64995
64996
64997
64998
64999
65000
65001
65002
65003
65004
65005
65006
65007
65008
65009
65010
65011
65012
65013
65014
65015
65016
65017
65018
65019
65020
65021
65022
65023
65024
65025
65026
65027
65028
65029
65030
65031
65032
65033
65034
65035
65036
65037
65038
65039
65040
65041
65042
65043
65044
65045
65046
65047
65048
65049
65050
65051
65052
65053
65054
65055
65056
65057
65058
65059
65060
65061
65062
65063
65064
65065
65066
65067
65068
65069
65070
65071
65072
65073
65074
65075
65076
65077
65078
65079
65080
65081
65082
65083
65084
65085
65086
65087
65088
65089
65090
65091
65092
65093
65094
65095
65096
65097
65098
65099
65100
65101
65102
65103
65104
65105
65106
65107
65108
65109
65110
65111
65112
65113
65114
65115
65116
65117
65118
65119
65120
65121
65122
65123
65124
65125
65126
65127
65128
65129
65130
65131
65132
65133
65134
65135
65136
65137
65138
65139
65140
65141
65142
65143
65144
65145
65146
65147
65148
65149
65150
65151
65152
65153
65154
65155
65156
65157
65158
65159
65160
65161
65162
65163
65164
65165
65166
65167
65168
65169
65170
65171
65172
65173
65174
65175
65176
65177
65178
65179
65180
65181
65182
65183
65184
65185
65186
65187
65188
65189
65190
65191
65192
65193
65194
65195
65196
65197
65198
65199
65200
65201
65202
65203
65204
65205
65206
65207
65208
65209
65210
65211
65212
65213
65214
65215
65216
65217
65218
65219
65220
65221
65222
65223
65224
65225
65226
65227
65228
65229
65230
65231
65232
65233
65234
65235
65236
65237
65238
65239
65240
65241
65242
65243
65244
65245
65246
65247
65248
65249
65250
65251
65252
65253
65254
65255
65256
65257
65258
65259
65260
65261
65262
65263
65264
65265
65266
65267
65268
65269
65270
65271
65272
65273
65274
65275
65276
65277
65278
65279
65280
65281
65282
65283
65284
65285
65286
65287
65288
65289
65290
65291
65292
65293
65294
65295
65296
65297
65298
65299
65300
65301
65302
65303
65304
65305
65306
65307
65308
65309
65310
65311
65312
65313
65314
65315
65316
65317
65318
65319
65320
65321
65322
65323
65324
65325
65326
65327
65328
65329
65330
65331
65332
65333
65334
65335
65336
65337
65338
65339
65340
65341
65342
65343
65344
65345
65346
65347
65348
65349
65350
65351
65352
65353
65354
65355
65356
65357
65358
65359
65360
65361
65362
65363
65364
65365
65366
65367
65368
65369
65370
65371
65372
65373
65374
65375
65376
65377
65378
65379
65380
65381
65382
65383
65384
65385
65386
65387
65388
65389
65390
65391
65392
65393
65394
65395
65396
65397
65398
65399
65400
65401
65402
65403
65404
65405
65406
65407
65408
65409
65410
65411
65412
65413
65414
65415
65416
65417
65418
65419
65420
65421
65422
65423
65424
65425
65426
65427
65428
65429
65430
65431
65432
65433
65434
65435
65436
65437
65438
65439
65440
65441
65442
65443
65444
65445
65446
65447
65448
65449
65450
65451
65452
65453
65454
65455
65456
65457
65458
65459
65460
65461
65462
65463
65464
65465
65466
65467
65468
65469
65470
65471
65472
65473
65474
65475
65476
65477
65478
65479
65480
65481
65482
65483
65484
65485
65486
65487
65488
65489
65490
65491
65492
65493
65494
65495
65496
65497
65498
65499
65500
65501
65502
65503
65504
65505
65506
65507
65508
65509
65510
65511
65512
65513
65514
65515
65516
65517
65518
65519
65520
65521
65522
65523
65524
65525
65526
65527
65528
65529
65530
65531
65532
65533
65534
65535
65536
65537
65538
65539
65540
65541
65542
65543
65544
65545
65546
65547
65548
65549
65550
65551
65552
65553
65554
65555
65556
65557
65558
65559
65560
65561
65562
65563
65564
65565
65566
65567
65568
65569
65570
65571
65572
65573
65574
65575
65576
65577
65578
65579
65580
65581
65582
65583
65584
65585
65586
65587
65588
65589
65590
65591
65592
65593
65594
65595
65596
65597
65598
65599
65600
65601
65602
65603
65604
65605
65606
65607
65608
65609
65610
65611
65612
65613
65614
65615
65616
65617
65618
65619
65620
65621
65622
65623
65624
65625
65626
65627
65628
65629
65630
65631
65632
65633
65634
65635
65636
65637
65638
65639
65640
65641
65642
65643
65644
65645
65646
65647
65648
65649
65650
65651
65652
65653
65654
65655
65656
65657
65658
65659
65660
65661
65662
65663
65664
65665
65666
65667
65668
65669
65670
65671
65672
65673
65674
65675
65676
65677
65678
65679
65680
65681
65682
65683
65684
65685
65686
65687
65688
65689
65690
65691
65692
65693
65694
65695
65696
65697
65698
65699
65700
65701
65702
65703
65704
65705
65706
65707
65708
65709
65710
65711
65712
65713
65714
65715
65716
65717
65718
65719
65720
65721
65722
65723
65724
65725
65726
65727
65728
65729
65730
65731
65732
65733
65734
65735
65736
65737
65738
65739
65740
65741
65742
65743
65744
65745
65746
65747
65748
65749
65750
65751
65752
65753
65754
65755
65756
65757
65758
65759
65760
65761
65762
65763
65764
65765
65766
65767
65768
65769
65770
65771
65772
65773
65774
65775
65776
68526
68527
68528
68529
68530
68531
68532
68533
68534
68535
68536
68537
68538
68539
68540
68541
68542
68543
68544
68545
68546
68547
68548
68549
68550
68551
68552
68553
68554
68555
68556
68557
68558
68559
68560
68561
68562
68563
68564
68565
68566
68567
68568
68569
68570
68571
68572
68573
68574
68575
68576
68577
68578
68579
68580
68581
68582
68583
68584
68585
68586
68587
68588
68589
68590
68591
68592
68593
68594
68595
68596
68597
68598
68599
68600
68601
68602
68603
68604
68605
68606
68607
68608
68609
68610
68611
68612
68613
68614
68615
68616
68617
68618
68619
68620
68621
68622
68623
68624
68625
68626
68627
68628
68629
68630
68631
68632
68633
68634
68635
68636
68637
68638
68639
68640
68641
68642
68643
68644
68645
68646
68647
68648
68649
68650
68651
68652
68653
68654
68655
68656
68657
68658
68659
68660
68661
68662
68663
68664
68665
68666
68667
68668
68669
68670
68671
68672
68673
68674
68675
68676
68677
68678
68679
68680
68681
68682
68683
68684
68685
68686
68687
68688
68689
68690
68691
68692
68693
68694
68695
68696
68697
68698
68699
68700
68701
68702
68703
68704
68705
68706
68707
68708
68709
68710
68711
68712
68713
68714
68715
68716
68717
68718
68719
68720
68721
68722
68723
68724
68725
68726
68727
68728
68729
68730
68731
68732
68733
68734
68735
68736
68737
68738
68739
68740
68741
68742
68743
68744
68745
68746
68747
68748
68749
68750
68751
68752
68753
68754
68755
68756
68757
68758
68759
68760
68761
68762
68763
68764
68765
68766
68767
68768
68769
68770
68771
68772
68773
68774
68775
68776
68777
68778
68779
68780
68781
68782
68783
68784
68785
68786
68787
68788
68789
68790
68791
68792
68793
68794
68795
68796
68797
68798
68799
68800
68801
68802
68803
68804
68805
68806
68807
68808
68809
68810
68811
68812
68813
68814
68815
68816
68817
68818
68819
68820
68821
68822
68823
68824
68825
68826
68827
68828
68829
68830
68831
68832
68833
68834
68835
68836
68837
68838
68839
68840
68841
68842
68843
68844
68845
68846
68847
68848
68849
68850
68851
68852
68853
68854
68855
68856
68857
68858
68859
68860
68861
68862
68863
68864
68865
68866
68867
68868
68869
68870
68871
68872
68873
68874
68875
68876
68877
68878
68879
68880
68881
68882
68883
68884
68885
68886
68887
68888
68889
68890
68891
68892
68893
68894
68895
68896
68897
68898
68899
68900
68901
68902
68903
68904
68905
68906
68907
68908
68909
68910
68911
68912
68913
68914
68915
68916
68917
68918
68919
68920
68921
68922
68923
68924
68925
68926
68927
68928
68929
68930
68931
68932
68933
68934
68935
68936
68937
68938
68939
68940
68941
68942
68943
68944
68945
68946
68947
68948
68949
68950
68951
68952
68953
68954
68955
68956
68957
68958
68959
68960
68961
68962
68963
68964
68965
68966
68967
68968
68969
68970
68971
68972
68973
68974
68975
68976
68977
68978
68979
68980
68981
68982
68983
68984
68985
68986
68987
68988
68989
68990
68991
68992
68993
68994
68995
68996
68997
68998
68999
69000
69001
69002
69003
69004
69005
69006
69007
69008
69009
69010
69011
69012
69013
69014
69015
69016
69017
69018
69019
69020
69021
69022
69023
69024
69025
69026
69027
69028
69029
69030
69031
69032
69033
69034
69035
69036
69037
69038
69039
69040
69041
69042
69043
69044
69045
69046
69047
69048
69049
69050
69051
69052
69053
69054
69055
69056
69057
69058
69059
69060
69061
69062
69063
69064
69065
69066
69067
69068
69069
69070
69071
69072
69073
69074
69075
69076
69077
69078
69079
69080
69081
69082
69083
69084
69085
69086
69087
69088
69089
69090
69091
69092
69093
69094
69095
69096
69097
69098
69099
69100
69101
69102
69103
69104
69105
69106
69107
69108
69109
69110
69111
69112
69113
69114
69115
69116
69117
69118
69119
69120
69121
69122
69123
69124
69125
69126
69127
69128
69129
69130
69131
69132
69133
69134
69135
69136
69137
69138
69139
69140
69141
69142
69143
69144
69145
69146
69147
69148
69149
69150
69151
69152
69153
69154
69155
69156
69157
69158
69159
69160
69161
69162
69163
69164
69165
69166
69167
69168
69169
69170
69171
69172
69173
69174
69175
69176
69177
69178
69179
69180
69181
69182
69183
69184
69185
69186
69187
69188
69189
69190
69191
69192
69193
69194
69195
69196
69197
69198
69199
69200
69201
69202
69203
69204
69205
69206
69207
69208
69209
69210
69211
69212
69213
69214
69215
69216
69217
69218
69219
69220
69221
69222
69223
69224
69225
69226
69227
69228
69229
69230
69231
69232
69233
69234
69235
69236
69237
69238
69239
69240
69241
69242
69243
69244
69245
69246
69247
69248
69249
69250
69251
69252
69253
69254
69255
69256
69257
69258
69259
69260
69261
69262
69263
69264
69265
69266
69267
69268
69269
69270
69271
69272
69273
69274
69275
69276
69277
69278
69279
69280
69281
69282
69283
69284
69285
69286
69287
69288
69289
69290
69291
69292
69293
69294
69295
69296
69297
69298
69299
69300
69301
69302
69303
69304
69305
69306
69307
69308
69309
69310
69311
69312
69313
69314
69315
69316
69317
69318
69319
69320
69321
69322
69323
69324
69325
69326
69327
69328
69329
69330
69331
69332
69333
69334
69335
69336
69337
69338
69339
69340
69341
69342
69343
69344
69345
69346
69347
69348
69349
69350
69351
69352
69353
69354
69355
69356
69357
69358
69359
69360
69361
69362
69363
69364
69365
69366
69367
69368
69369
69370
69371
69372
69373
69374
69375
69376
69377
69378
69379
69380
69381
69382
69383
69384
69385
69386
69387
69388
69389
69390
69391
69392
69393
69394
69395
69396
69397
69398
69399
69400
69401
69402
69403
69404
69405
69406
69407
69408
69409
69410
69411
69412
69413
69414
69415
69416
69417
69418
69419
69420
69421
69422
69423
69424
69425
69426
69427
69428
69429
69430
69431
69432
69433
69434
69435
69436
69437
69438
69439
69440
69441
69442
69443
69444
69445
69446
69447
69448
69449
69450
69451
69452
69453
69454
69455
69456
69457
69458
69459
69460
69461
69462
69463
69464
69465
69466
69467
69468
69469
69470
69471
69472
69473
69474
69475
69476
69477
69478
69479
69480
69481
69482
69483
69484
69485
69486
69487
69488
69489
69490
69491
69492
69493
69494
69495
69496
69497
69498
69499
69500
69501
69502
69503
69504
69505
69506
69507
69508
69509
69510
69511
69512
69513
69514
69515
69516
69517
69518
69519
69520
69521
69522
69523
69524
69525
69526
69527
69528
69529
69530
69531
69532
69533
69534
69535
69536
69537
69538
69539
69540
69541
69542
69543
69544
69545
69546
69547
69548
69549
69550
69551
69552
69553
69554
69555
69556
69557
69558
69559
69560
69561
69562
69563
69564
69565
69566
69567
69568
69569
69570
69571
69572
69573
69574
69575
69576
69577
69578
69579
69580
69581
69582
69583
69584
69585
69586
69587
69588
69589
69590
69591
69592
69593
69594
69595
69596
69597
69598
69599
69600
69601
69602
69603
69604
69605
69606
69607
69608
69609
69610
69611
69612
69613
69614
69615
69616
69617
69618
69619
69620
69621
69622
69623
69624
69625
69626
69627
69628
69629
69630
69631
69632
69633
69634
69635
69636
69637
69638
69639
69640
69641
69642
69643
69644
69645
69646
69647
69648
69649
69650
69651
69652
69653
69654
69655
69656
69657
69658
69659
69660
69661
69662
69663
69664
69665
69666
69667
69668
69669
69670
69671
69672
69673
69674
69675
69676
69677
69678
69679
69680
69681
69682
69683
69684
69685
69686
69687
69688
69689
69690
69691
69692
69693
69694
69695
69696
69697
69698
69699
69700
69701
69702
69703
69704
69705
69706
69707
69708
69709
69710
69711
69712
69713
69714
69715
69716
69717
69718
69719
69720
69721
69722
69723
69724
69725
69726
69727
69728
69729
69730
69731
69732
69733
69734
69735
69736
69737
69738
69739
69740
69741
69742
69743
69744
69745
69746
69747
69748
69749
69750
69751
69752
69753
69754
69755
69756
69757
69758
69759
69760
69761
69762
69763
69764
69765
69766
69767
69768
69769
69770
69771
69772
69773
69774
69775
69776
69777
69778
69779
69780
69781
69782
69783
69784
69785
69786
69787
69788
69789
69790
69791
69792
69793
69794
69795
69796
69797
69798
69799
69800
69801
69802
69803
69804
69805
69806
69807
69808
69809
69810
69811
69812
69813
69814
69815
69816
69817
69818
69819
69820
69821
69822
69823
69824
69825
69826
69827
69828
69829
69830
69831
69832
69833
69834
69835
69836
69837
69838
69839
69840
69841
69842
69843
69844
69845
69846
69847
69848
69849
69850
69851
69852
69853
69854
69855
69856
69857
69858
69859
69860
69861
69862
69863
69864
69865
69866
69867
69868
69869
69870
69871
69872
69873
69874
69875
69876
69877
69878
69879
69880
69881
69882
69883
69884
69885
69886
69887
69888
69889
69890
69891
69892
69893
69894
69895
69896
69897
69898
69899
69900
69901
69902
69903
69904
69905
69906
69907
69908
69909
69910
69911
69912
69913
69914
69915
69916
69917
69918
69919
69920
69921
69922
69923
69924
69925
69926
69927
69928
69929
69930
69931
69932
69933
69934
69935
69936
69937
69938
69939
69940
69941
69942
69943
69944
69945
69946
69947
69948
69949
69950
69951
69952
69953
69954
69955
69956
69957
69958
69959
69960
69961
69962
69963
69964
69965
69966
69967
69968
69969
69970
69971
69972
69973
69974
69975
69976
69977
69978
69979
69980
69981
69982
69983
69984
69985
69986
69987
69988
69989
69990
69991
69992
69993
69994
69995
69996
69997
69998
69999
70000
70001
70002
70003
70004
70005
70006
70007
70008
70009
70010
70011
70012
70013
70014
70015
70016
70017
70018
70019
70020
70021
70022
70023
70024
70025
70026
70027
70028
70029
70030
70031
70032
70033
70034
70035
70036
70037
70038
70039
70040
70041
70042
70043
70044
70045
70046
70047
70048
70049
70050
70051
70052
70053
70054
70055
70056
70057
70058
70059
70060
70061
70062
70063
70064
70065
70066
70067
70068
70069
70070
70071
70072
70073
70074
70075
70076
70077
70078
70079
70080
70081
70082
70083
70084
70085
70086
70087
70088
70089
70090
70091
70092
70093
70094
70095
70096
70097
70098
70099
70100
70101
70102
70103
70104
70105
70106
70107
70108
70109
70110
70111
70112
70113
70114
70115
70116
70117
70118
70119
70120
70121
70122
70123
70124
70125
70126
70127
70128
70129
70130
70131
70132
70133
70134
70135
70136
70137
70138
70139
70140
70141
70142
70143
70144
70145
70146
70147
70148
70149
70150
70151
70152
70153
70154
70155
70156
70157
70158
70159
70160
70161
70162
70163
70164
70165
70166
70167
70168
70169
70170
70171
70172
70173
70174
70175
70176
70177
70178
70179
70180
70181
70182
70183
70184
70185
70186
70187
70188
70189
70190
70191
70192
70193
70194
70195
70196
70197
70198
70199
70200
70201
70202
70203
70204
70205
70206
70207
70208
70209
70210
70211
70212
70213
70214
70215
70216
70217
70218
70219
70220
70221
70222
70223
70224
70225
70226
70227
70228
70229
70230
70231
70232
70233
70234
70235
70236
70237
70238
70239
70240
70241
70242
70243
70244
70245
70246
70247
70248
70249
70250
70251
70252
70253
70254
70255
70256
70257
70258
70259
70260
70261
70262
70263
70264
70265
70266
70267
70268
70269
70270
70271
70272
70273
70274
70275
70276
70277
70278
70279
70280
70281
70282
70283
70284
70285
70286
70287
70288
70289
70290
70291
70292
70293
70294
70295
70296
70297
70298
70299
70300
70301
70302
70303
70304
70305
70306
70307
70308
70309
70310
70311
70312
70313
70314
70315
70316
70317
70318
70319
70320
70321
70322
70323
70324
70325
70326
70327
70328
70329
70330
70331
70332
70333
70334
70335
70336
70337
70338
70339
70340
70341
70342
70343
70344
70345
70346
70347
70348
70349
70350
70351
70352
70353
70354
70355
70356
70357
70358
70359
70360
70361
70362
70363
70364
70365
70366
70367
70368
70369
70370
70371
70372
70373
70374
70375
70376
70377
70378
70379
70380
70381
70382
70383
70384
70385
70386
70387
70388
70389
70390
70391
70392
70393
70394
70395
70396
70397
70398
70399
70400
70401
70402
70403
70404
70405
70406
70407
70408
70409
70410
70411
70412
70413
70414
70415
70416
70417
70418
70419
70420
70421
70422
70423
70424
70425
70426
70427
70428
70429
70430
70431
70432
70433
70434
70435
70436
70437
70438
70439
70440
70441
70442
70443
70444
70445
70446
70447
70448
70449
70450
70451
70452
70453
70454
70455
70456
70457
70458
70459
70460
70461
70462
70463
70464
70465
70466
70467
70468
70469
70470
70471
70472
70473
70474
70475
70476
70477
70478
70479
70480
70481
70482
70483
70484
70485
70486
70487
70488
70489
70490
70491
70492
70493
70494
70495
70496
70497
70498
70499
70500
70501
70502
70503
70504
70505
70506
70507
70508
70509
70510
70511
70512
70513
70514
70515
70516
70517
70518
70519
70520
70521
70522
70523
70524
70525
70526
70527
70528
70529
70530
70531
70532
70533
70534
70535
70536
70537
70538
70539
70540
70541
70542
70543
70544
70545
70546
70547
70548
70549
70550
70551
70552
70553
70554
70555
70556
70557
70558
70559
70560
70561
70562
70563
70564
70565
70566
70567
70568
70569
70570
70571
70572
70573
70574
70575
70576
70577
70578
70579
70580
70581
70582
70583
70584
70585
70586
70587
70588
70589
70590
70591
70592
70593
70594
70595
70596
70597
70598
70599
70600
70601
70602
70603
70604
70605
70606
70607
70608
70609
70610
70611
70612
70613
70614
70615
70616
70617
70618
70619
70620
70621
70622
70623
70624
70625
70626
70627
70628
70629
70630
70631
70632
70633
70634
70635
70636
70637
70638
70639
70640
70641
70642
70643
70644
70645
70646
70647
70648
70649
70650
70651
70652
70653
70654
70655
70656
70657
70658
70659
70660
70661
70662
70663
70664
70665
70666
70667
70668
70669
70670
70671
70672
70673
70674
70675
70676
70677
70678
70679
70680
70681
70682
70683
70684
70685
70686
70687
70688
70689
70690
70691
70692
70693
70694
70695
70696
70697
70698
70699
70700
70701
70702
70703
70704
70705
70706
70707
70708
70709
70710
70711
70712
70713
70714
70715
70716
70717
70718
70719
70720
70721
70722
70723
70724
70725
70726
70727
70728
70729
70730
70731
70732
70733
70734
70735
70736
70737
70738
70739
70740
70741
70742
70743
70744
70745
70746
70747
70748
70749
70750
70751
70752
70753
70754
70755
70756
70757
70758
70759
70760
70761
70762
70763
70764
70765
70766
70767
70768
70769
70770
70771
70772
70773
70774
70775
70776
70777
70778
70779
70780
70781
70782
70783
70784
70785
70786
70787
70788
70789
70790
70791
70792
70793
70794
70795
70796
70797
70798
70799
70800
70801
70802
70803
70804
70805
70806
70807
70808
70809
70810
70811
70812
70813
70814
70815
70816
70817
70818
70819
70820
70821
70822
70823
70824
70825
70826
70827
70828
70829
70830
70831
70832
70833
70834
70835
70836
70837
70838
70839
70840
70841
70842
70843
70844
70845
70846
70847
70848
70849
70850
70851
70852
70853
70854
70855
70856
70857
70858
70859
70860
70861
70862
70863
70864
70865
70866
70867
70868
70869
70870
70871
70872
70873
70874
70875
70876
70877
70878
70879
70880
70881
70882
70883
70884
70885
70886
70887
70888
70889
70890
70891
70892
70893
70894
70895
70896
70897
70898
70899
70900
70901
70902
70903
70904
70905
70906
70907
70908
70909
70910
70911
70912
70913
70914
70915
70916
70917
70918
70919
70920
70921
70922
70923
70924
70925
70926
70927
70928
70929
70930
70931
70932
70933
70934
70935
70936
70937
70938
70939
70940
70941
70942
70943
70944
70945
70946
70947
70948
70949
70950
70951
70952
70953
70954
70955
70956
70957
70958
70959
70960
70961
70962
70963
70964
70965
70966
70967
70968
70969
70970
70971
70972
70973
70974
70975
70976
70977
70978
70979
70980
70981
70982
70983
70984
70985
70986
70987
70988
70989
70990
70991
70992
70993
70994
70995
70996
70997
70998
70999
71000
71001
71002
71003
71004
71005
71006
71007
71008
71009
71010
71011
71012
71013
71014
71015
71016
71017
71018
71019
71020
71021
71022
71023
71024
71025
71026
71027
71028
71029
71030
71031
71032
71033
71034
71035
71036
71037
71038
71039
71040
71041
71042
71043
71044
71045
71046
71047
71048
71049
71050
71051
71052
71053
71054
71055
71056
71057
71058
71059
71060
71061
71062
71063
71064
71065
71066
71067
71068
71069
71070
71071
71072
71073
71074
71075
71076
71077
71078
71079
71080
71081
71082
71083
71084
71085
71086
71087
71088
71089
71090
71091
71092
71093
71094
71095
71096
71097
71098
71099
71100
71101
71102
71103
71104
71105
71106
71107
71108
71109
71110
71111
71112
71113
71114
71115
71116
71117
71118
71119
71120
71121
71122
71123
71124
71125
71126
71127
71128
71129
71130
71131
71132
71133
71134
71135
71136
71137
71138
71139
71140
71141
71142
71143
71144
71145
71146
71147
71148
71149
71150
71151
71152
71153
71154
71155
71156
71157
71158
71159
71160
71161
71162
71163
71164
71165
71166
71167
71168
71169
71170
71171
71172
71173
71174
71175
71176
71177
71178
71179
71180
71181
71182
71183
71184
71185
71186
71187
71188
71189
71190
71191
71192
71193
71194
71195
71196
71197
71198
71199
71200
71201
71202
71203
71204
71205
71206
71207
71208
71209
71210
71211
71212
71213
71214
71215
71216
71217
71218
71219
71220
71221
71222
71223
71224
71225
71226
71227
71228
71229
71230
71231
71232
71233
71234
71235
71236
71237
71238
71239
71240
71241
71242
71243
71244
71245
71246
71247
71248
71249
71250
71251
71252
71253
71254
71255
71256
71257
71258
71259
71260
71261
71262
71263
71264
71265
71266
71267
71268
71269
71270
71271
71272
71273
71274
71275
71276
71277
71278
71279
71280
71281
71282
71283
71284
71285
71286
71287
71288
71289
71290
71291
71292
71293
71294
71295
71296
71297
71298
71299
71300
71301
71302
71303
71304
71305
71306
71307
71308
71309
71310
71311
71312
71313
71314
71315
71316
71317
71318
71319
71320
71321
71322
71323
71324
71325
71326
71327
71328
71329
71330
71331
71332
71333
71334
71335
71336
71337
71338
71339
71340
71341
71342
71343
71344
71345
71346
71347
71348
71349
71350
71351
71352
71353
71354
71355
71356
71357
71358
71359
71360
71361
71362
71363
71364
71365
71366
71367
71368
71369
71370
71371
71372
71373
71374
71375
71376
71377
71378
71379
71380
71381
71382
71383
71384
71385
71386
71387
71388
71389
71390
71391
71392
71393
71394
71395
71396
71397
71398
71399
71400
71401
71402
71403
71404
71405
71406
71407
71408
71409
71410
71411
71412
71413
71414
71415
71416
71417
71418
71419
71420
71421
71422
71423
71424
71425
71426
71427
71428
71429
71430
71431
71432
71433
71434
71435
71436
71437
71438
71439
71440
71441
71442
71443
71444
71445
71446
71447
71448
71449
71450
71451
71452
71453
71454
71455
71456
71457
71458
71459
71460
71461
71462
71463
71464
71465
71466
71467
71468
71469
71470
71471
71472
71473
71474
71475
71476
71477
71478
71479
71480
71481
71482
71483
71484
71485
71486
71487
71488
71489
71490
71491
71492
71493
71494
71495
71496
71497
71498
71499
71500
71501
71502
71503
71504
71505
71506
71507
71508
71509
71510
71511
71512
71513
71514
71515
71516
71517
71518
71519
71520
71521
71522
71523
71524
71525
71526
71527
71528
71529
71530
71531
71532
71533
71534
71535
71536
71537
71538
71539
71540
71541
71542
71543
71544
71545
71546
71547
71548
71549
71550
71551
71552
71553
71554
71555
71556
71557
71558
71559
71560
71561
71562
71563
71564
71565
71566
71567
71568
71569
71570
71571
71572
71573
71574
71575
71576
71577
71578
71579
71580
71581
71582
71583
71584
71585
71586
71587
71588
71589
71590
71591
71592
71593
71594
71595
71596
71597
71598
71599
71600
71601
71602
71603
71604
71605
71606
71607
71608
71609
71610
71611
71612
71613
71614
71615
71616
71617
71618
71619
71620
71621
71622
71623
71624
71625
71626
71627
71628
71629
71630
71631
71632
71633
71634
71635
71636
71637
71638
71639
71640
71641
71642
71643
71644
71645
71646
71647
71648
71649
71650
71651
71652
71653
71654
71655
71656
71657
71658
71659
71660
71661
71662
71663
71664
71665
71666
71667
71668
71669
71670
71671
71672
71673
71674
71675
71676
71677
71678
71679
71680
71681
71682
71683
71684
71685
71686
71687
71688
71689
71690
71691
71692
71693
71694
71695
71696
71697
71698
71699
71700
71701
71702
71703
71704
71705
71706
71707
71708
71709
71710
71711
71712
71713
71714
71715
71716
71717
71718
71719
71720
71721
71722
71723
71724
71725
71726
71727
71728
71729
71730
71731
71732
71733
71734
71735
71736
71737
71738
71739
71740
71741
71742
71743
71744
71745
71746
71747
71748
71749
71750
71751
71752
71753
71754
71755
71756
71757
71758
71759
71760
71761
71762
71763
71764
71765
71766
71767
71768
71769
71770
71771
71772
71773
71774
71775
71776
71777
71778
71779
71780
71781
71782
71783
71784
71785
71786
71787
71788
71789
71790
71791
71792
71793
71794
71795
71796
71797
71798
71799
71800
71801
71802
71803
71804
71805
71806
71807
71808
71809
71810
71811
71812
71813
71814
71815
71816
71817
71818
71819
71820
71821
71822
71823
71824
71825
71826
71827
71828
71829
71830
71831
71832
71833
71834
71835
71836
71837
71838
71839
71840
71841
71842
71843
71844
71845
71846
71847
71848
71849
71850
71851
71852
71853
71854
71855
71856
71857
71858
71859
71860
71861
71862
71863
71864
71865
71866
71867
71868
71869
71870
71871
71872
71873
71874
71875
71876
71877
71878
71879
71880
71881
71882
71883
71884
71885
71886
71887
71888
71889
71890
71891
71892
71893
71894
71895
71896
71897
71898
71899
71900
71901
71902
71903
71904
71905
71906
71907
71908
71909
71910
71911
71912
71913
71914
71915
71916
71917
71918
71919
71920
71921
71922
71923
71924
71925
71926
71927
71928
71929
71930
71931
71932
71933
71934
71935
71936
71937
71938
71939
71940
71941
71942
71943
71944
71945
71946
71947
71948
71949
71950
71951
71952
71953
71954
71955
71956
71957
71958
71959
71960
71961
71962
71963
71964
71965
71966
71967
71968
71969
71970
71971
71972
71973
71974
71975
71976
71977
71978
71979
71980
71981
71982
71983
71984
71985
71986
71987
71988
71989
71990
71991
71992
71993
71994
71995
71996
71997
71998
71999
72000
72001
72002
72003
72004
72005
72006
72007
72008
72009
72010
72011
72012
72013
72014
72015
72016
72017
72018
72019
72020
72021
72022
72023
72024
72025
72026
72027
72028
72029
72030
72031
72032
72033
72034
72035
72036
72037
72038
72039
72040
72041
72042
72043
72044
72045
72046
72047
72048
72049
72050
72051
72052
72053
72054
72055
72056
72057
72058
72059
72060
72061
72062
72063
72064
72065
72066
72067
72068
72069
72070
72071
72072
72073
72074
72075
72076
72077
72078
72079
72080
72081
72082
72083
72084
72085
72086
72087
72088
72089
72090
72091
72092
72093
72094
72095
72096
72097
72098
72099
72100
72101
72102
72103
72104
72105
72106
72107
72108
72109
72110
72111
72112
72113
72114
72115
72116
72117
72118
72119
72120
72121
72122
72123
72124
72125
72126
72127
72128
72129
72130
72131
72132
72133
72134
72135
72136
72137
72138
72139
72140
72141
72142
72143
72144
72145
72146
72147
72148
72149
72150
72151
72152
72153
72154
72155
72156
72157
72158
72159
72160
72161
72162
72163
72164
72165
72166
72167
72168
72169
72170
72171
72172
72173
72174
72175
72176
72177
72178
72179
72180
72181
72182
72183
72184
72185
72186
72187
72188
72189
72190
72191
72192
72193
72194
72195
72196
72197
72198
72199
72200
72201
72202
72203
72204
72205
72206
72207
72208
72209
72210
72211
72212
72213
72214
72215
72216
72217
72218
72219
72220
72221
72222
72223
72224
72225
72226
72227
72228
72229
72230
72231
72232
72233
72234
72235
72236
72237
72238
72239
72240
72241
72242
72243
72244
72245
72246
72247
72248
72249
72250
72251
72252
72253
72254
72255
72256
72257
72258
72259
72260
72261
72262
72263
72264
72265
72266
72267
72268
72269
72270
72271
72272
72273
72274
72275
72276
72277
72278
72279
72280
72281
72282
72283
72284
72285
72286
72287
72288
72289
72290
72291
72292
72293
72294
72295
72296
72297
72298
72299
72300
72301
72302
72303
72304
72305
72306
72307
72308
72309
72310
72311
72312
72313
72314
72315
72316
72317
72318
72319
72320
72321
72322
72323
72324
72325
72326
72327
72328
72329
72330
72331
72332
72333
72334
72335
72336
72337
72338
72339
72340
72341
72342
72343
72344
72345
72346
72347
72348
72349
72350
72351
72352
72353
72354
72355
72356
72357
72358
72359
72360
72361
72362
72363
72364
72365
72366
72367
72368
72369
72370
72371
72372
72373
72374
72375
72376
72377
72378
72379
72380
72381
72382
72383
72384
72385
72386
72387
72388
72389
72390
72391
72392
72393
72394
72395
72396
72397
72398
72399
72400
72401
72402
72403
72404
72405
72406
72407
72408
72409
72410
72411
72412
72413
72414
72415
72416
72417
72418
72419
72420
72421
72422
72423
72424
72425
72426
72427
72428
72429
72430
72431
72432
72433
72434
72435
72436
72437
72438
72439
72440
72441
72442
72443
72444
72445
72446
72447
72448
72449
72450
72451
72452
72453
72454
72455
72456
72457
72458
72459
72460
72461
72462
72463
72464
72465
72466
72467
72468
72469
72470
72471
72472
72473
72474
72475
72476
72477
72478
72479
72480
72481
72482
72483
72484
72485
72486
72487
72488
72489
72490
72491
72492
72493
72494
72495
72496
72497
72498
72499
72500
72501
72502
72503
72504
72505
72506
72507
72508
72509
72510
72511
72512
72513
72514
72515
72516
72517
72518
72519
72520
72521
72522
72523
72524
72525
72526
72527
72528
72529
72530
72531
72532
72533
72534
72535
72536
72537
72538
72539
72540
72541
72542
72543
72544
72545
72546
72547
72548
72549
72550
72551
72552
72553
72554
72555
72556
72557
72558
72559
72560
72561
72562
72563
72564
72565
72566
72567
72568
72569
72570
72571
72572
72573
72574
72575
72576
72577
72578
72579
72580
72581
72582
72583
72584
72585
72586
72587
72588
72589
72590
72591
72592
72593
72594
72595
72596
72597
72598
72599
72600
72601
72602
72603
72604
72605
72606
72607
72608
72609
72610
72611
72612
72613
72614
72615
72616
72617
72618
72619
72620
72621
72622
72623
72624
72625
72626
72627
72628
72629
72630
72631
72632
72633
72634
72635
72636
72637
72638
72639
72640
72641
72642
72643
72644
72645
72646
72647
72648
72649
72650
72651
72652
72653
72654
72655
72656
72657
72658
72659
72660
72661
72662
72663
72664
72665
72666
72667
72668
72669
72670
72671
72672
72673
72674
72675
72676
72677
72678
72679
72680
72681
72682
72683
72684
72685
72686
72687
72688
72689
72690
72691
72692
72693
72694
72695
72696
72697
72698
72699
72700
72701
72702
72703
72704
72705
72706
72707
72708
72709
72710
72711
72712
72713
72714
72715
72716
72717
72718
72719
72720
72721
72722
72723
72724
72725
72726
72727
72728
72729
72730
72731
72732
72733
72734
72735
72736
72737
72738
72739
72740
72741
72742
72743
72744
72745
72746
72747
72748
72749
72750
72751
72752
72753
72754
72755
72756
72757
72758
72759
72760
72761
72762
72763
72764
72765
72766
72767
72768
72769
72770
72771
72772
72773
72774
72775
72776
72777
72778
72779
72780
72781
72782
72783
72784
72785
72786
72787
72788
72789
72790
72791
72792
72793
72794
72795
72796
72797
72798
72799
72800
72801
72802
72803
72804
72805
72806
72807
72808
72809
72810
72811
72812
72813
72814
72815
72816
72817
72818
72819
72820
72821
72822
72823
72824
72825
72826
72827
72828
72829
72830
72831
72832
72833
72834
72835
72836
72837
72838
72839
72840
72841
72842
72843
72844
72845
72846
72847
72848
72849
72850
72851
72852
72853
72854
72855
72856
72857
72858
72859
72860
72861
72862
72863
72864
72865
72866
72867
72868
72869
72870
72871
72872
72873
72874
72875
72876
72877
72878
72879
72880
72881
72882
72883
72884
72885
72886
72887
72888
72889
72890
72891
72892
72893
72894
72895
72896
72897
72898
72899
72900
72901
72902
72903
72904
72905
72906
72907
72908
72909
72910
72911
72912
72913
72914
72915
72916
72917
72918
72919
72920
72921
72922
72923
72924
72925
72926
72927
72928
72929
72930
72931
72932
72933
72934
72935
72936
72937
72938
72939
72940
72941
72942
72943
72944
72945
72946
72947
72948
72949
72950
72951
72952
72953
72954
72955
72956
72957
72958
72959
72960
72961
72962
72963
72964
72965
72966
72967
72968
72969
72970
72971
72972
72973
72974
72975
72976
72977
72978
72979
72980
72981
72982
72983
72984
72985
72986
72987
72988
72989
72990
72991
72992
72993
72994
72995
72996
72997
72998
72999
73000
73001
73002
73003
73004
73005
73006
73007
73008
73009
73010
73011
73012
73013
73014
73015
73016
73017
73018
73019
73020
73021
73022
73023
73024
73025
73026
73027
73028
73029
73030
73031
73032
73033
73034
73035
73036
73037
73038
73039
73040
73041
73042
73043
73044
73045
73046
73047
73048
73049
73050
73051
73052
73053
73054
73055
73056
73057
73058
73059
73060
73061
73062
73063
73064
73065
73066
73067
73068
73069
73070
73071
73072
73073
73074
73075
73076
73077
73078
73079
73080
73081
73082
73083
73084
73085
73086
73087
73088
73089
73090
73091
73092
73093
73094
73095
73096
73097
73098
73099
73100
73101
73102
73103
73104
73105
73106
73107
73108
73109
73110
73111
73112
73113
73114
73115
73116
73117
73118
73119
73120
73121
73122
73123
73124
73125
73126
73127
73128
73129
73130
73131
73132
73133
73134
73135
73136
73137
73138
73139
73140
73141
73142
73143
73144
73145
73146
73147
73148
73149
73150
73151
73152
73153
73154
73155
73156
73157
73158
73159
73160
73161
73162
73163
73164
73165
73166
73167
73168
73169
73170
73171
73172
73173
73174
73175
73176
73177
73178
73179
73180
73181
73182
73183
73184
73185
73186
73187
73188
73189
73190
73191
73192
73193
73194
73195
73196
73197
73198
73199
73200
73201
73202
73203
73204
73205
73206
73207
73208
73209
73210
73211
73212
73213
73214
73215
73216
73217
73218
73219
73220
73221
73222
73223
73224
73225
73226
73227
73228
73229
73230
73231
73232
73233
73234
73235
73236
73237
73238
73239
73240
73241
73242
73243
73244
73245
73246
73247
73248
73249
73250
73251
73252
73253
73254
73255
73256
73257
73258
73259
73260
73261
73262
73263
73264
73265
73266
73267
73268
73269
73270
73271
73272
73273
73274
73275
73276
73277
73278
73279
73280
73281
73282
73283
73284
73285
73286
73287
73288
73289
73290
73291
73292
73293
73294
73295
73296
73297
73298
73299
73300
73301
73302
73303
73304
73305
73306
73307
73308
73309
73310
73311
73312
73313
73314
73315
73316
73317
73318
73319
73320
73321
73322
73323
73324
73325
73326
73327
73328
73329
73330
73331
73332
73333
73334
73335
73336
73337
73338
73339
73340
73341
73342
73343
73344
73345
73346
73347
73348
73349
73350
73351
73352
73353
73354
73355
73356
73357
73358
73359
73360
73361
73362
73363
73364
73365
73366
73367
73368
73369
73370
73371
73372
73373
73374
73375
73376
73377
73378
73379
73380
73381
73382
73383
73384
73385
73386
73387
73388
73389
73390
73391
73392
73393
73394
73395
73396
73397
73398
73399
73400
73401
73402
73403
73404
73405
73406
73407
73408
73409
73410
73411
73412
73413
73414
73415
73416
73417
73418
73419
73420
73421
73422
73423
73424
73425
73426
73427
73428
73429
73430
73431
73432
73433
73434
73435
73436
73437
73438
73439
73440
73441
73442
73443
73444
73445
73446
73447
73448
73449
73450
73451
73452
73453
73454
73455
73456
73457
73458
73459
73460
73461
73462
73463
73464
73465
73466
73467
73468
73469
73470
73471
73472
73473
73474
73475
73476
73477
73478
73479
73480
73481
73482
73483
73484
73485
73486
73487
73488
73489
73490
73491
73492
73493
73494
73495
73496
73497
73498
73499
73500
73501
73502
73503
73504
73505
73506
73507
73508
73509
73510
73511
73512
73513
73514
73515
73516
73517
73518
73519
73520
73521
73522
73523
73524
73525
73526
73527
73528
73529
73530
73531
73532
73533
73534
73535
73536
73537
73538
73539
73540
73541
73542
73543
73544
73545
73546
73547
73548
73549
73550
73551
73552
73553
73554
73555
73556
73557
73558
73559
73560
73561
73562
73563
73564
73565
73566
73567
73568
73569
73570
73571
73572
73573
73574
73575
73576
73577
73578
73579
73580
73581
73582
73583
73584
73585
73586
73587
73588
73589
73590
73591
73592
73593
73594
73595
73596
73597
73598
73599
73600
73601
73602
73603
73604
73605
73606
73607
73608
73609
73610
73611
73612
73613
73614
73615
73616
73617
73618
73619
73620
73621
73622
73623
73624
73625
73626
73627
73628
73629
73630
73631
73632
73633
73634
73635
73636
73637
73638
73639
73640
73641
73642
73643
73644
73645
73646
73647
73648
73649
73650
73651
73652
73653
73654
73655
73656
73657
73658
73659
73660
73661
73662
73663
73664
73665
73666
73667
73668
73669
73670
73671
73672
73673
73674
73675
73676
73677
73678
73679
73680
73681
73682
73683
73684
73685
73686
73687
73688
73689
73690
73691
73692
73693
73694
73695
73696
73697
73698
73699
73700
73701
73702
73703
73704
73705
73706
73707
73708
73709
73710
73711
73712
73713
73714
73715
73716
73717
73718
73719
73720
73721
73722
73723
73724
73725
73726
73727
73728
73729
73730
73731
73732
73733
73734
73735
73736
73737
73738
73739
73740
73741
73742
73743
73744
73745
73746
73747
73748
73749
73750
73751
73752
73753
73754
73755
73756
73757
73758
73759
73760
73761
73762
73763
73764
73765
73766
73767
73768
73769
73770
73771
73772
73773
73774
73775
73776
73777
73778
73779
73780
73781
73782
73783
73784
73785
73786
73787
73788
73789
73790
73791
73792
73793
73794
73795
73796
73797
73798
73799
73800
73801
73802
73803
73804
73805
73806
73807
73808
73809
73810
73811
73812
73813
73814
73815
73816
73817
73818
73819
73820
73821
73822
73823
73824
73825
73826
73827
73828
73829
73830
73831
73832
73833
73834
73835
73836
73837
73838
73839
73840
73841
73842
73843
73844
73845
73846
73847
73848
73849
73850
73851
73852
73853
73854
73855
73856
73857
73858
73859
73860
73861
73862
73863
73864
73865
73866
73867
73868
73869
73870
73871
73872
73873
73874
73875
73876
73877
73878
73879
73880
73881
73882
73883
73884
73885
73886
73887
73888
73889
73890
73891
73892
73893
73894
73895
73896
73897
73898
73899
73900
73901
73902
73903
73904
73905
73906
73907
73908
73909
73910
73911
73912
73913
73914
73915
73916
73917
73918
73919
73920
73921
73922
73923
73924
73925
73926
73927
73928
73929
73930
73931
73932
73933
73934
73935
73936
73937
73938
73939
73940
73941
73942
73943
73944
73945
73946
73947
73948
73949
73950
73951
73952
73953
73954
73955
73956
73957
73958
73959
73960
73961
73962
73963
73964
73965
73966
73967
73968
73969
73970
73971
73972
73973
73974
73975
73976
73977
73978
73979
73980
73981
73982
73983
73984
73985
73986
73987
73988
73989
73990
73991
73992
73993
73994
73995
73996
73997
73998
73999
74000
74001
74002
74003
74004
74005
74006
74007
74008
74009
74010
74011
74012
74013
74014
74015
74016
74017
74018
74019
74020
74021
74022
74023
74024
74025
74026
74027
74028
74029
74030
74031
74032
74033
74034
74035
74036
74037
74038
74039
74040
74041
74042
74043
74044
74045
74046
74047
74048
74049
74050
74051
74052
74053
74054
74055
74056
74057
74058
74059
74060
74061
74062
74063
74064
74065
74066
74067
74068
74069
74070
74071
74072
74073
74074
74075
74076
74077
74078
74079
74080
74081
74082
74083
74084
74085
74086
74087
74088
74089
74090
74091
74092
74093
74094
74095
74096
74097
74098
74099
74100
74101
74102
74103
74104
74105
74106
74107
74108
74109
74110
74111
74112
74113
74114
74115
74116
74117
74118
74119
74120
74121
74122
74123
74124
74125
74126
85826
85827
85828
85829
85830
85831
85832
85833
85834
85835
85836
85837
85838
85839
85840
85841
85842
85843
85844
85845
85846
85847
85848
85849
85850
85851
85852
85853
85854
85855
85856
85857
85858
85859
85860
85861
85862
85863
85864
85865
85866
85867
85868
85869
85870
85871
85872
85873
85874
85875
85876
85877
85878
85879
85880
85881
85882
85883
85884
85885
85886
85887
85888
85889
85890
85891
85892
85893
85894
85895
85896
85897
85898
85899
85900
85901
85902
85903
85904
85905
85906
85907
85908
85909
85910
85911
85912
85913
85914
85915
85916
85917
85918
85919
85920
85921
85922
85923
85924
85925
85926
85927
85928
85929
85930
85931
85932
85933
85934
85935
85936
85937
85938
85939
85940
85941
85942
85943
85944
85945
85946
85947
85948
85949
85950
85951
85952
85953
85954
85955
85956
85957
85958
85959
85960
85961
85962
85963
85964
85965
85966
85967
85968
85969
85970
85971
85972
85973
85974
85975
85976
85977
85978
85979
85980
85981
85982
85983
85984
85985
85986
85987
85988
85989
85990
85991
85992
85993
85994
85995
85996
85997
85998
85999
86000
86001
86002
86003
86004
86005
86006
86007
86008
86009
86010
86011
86012
86013
86014
86015
86016
86017
86018
86019
86020
86021
86022
86023
86024
86025
86026
86027
86028
86029
86030
86031
86032
86033
86034
86035
86036
86037
86038
86039
86040
86041
86042
86043
86044
86045
86046
86047
86048
86049
86050
86051
86052
86053
86054
86055
86056
86057
86058
86059
86060
86061
86062
86063
86064
86065
86066
86067
86068
86069
86070
86071
86072
86073
86074
86075
86076
86077
86078
86079
86080
86081
86082
86083
86084
86085
86086
86087
86088
86089
86090
86091
86092
86093
86094
86095
86096
86097
86098
86099
86100
86101
86102
86103
86104
86105
86106
86107
86108
86109
86110
86111
86112
86113
86114
86115
86116
86117
86118
86119
86120
86121
86122
86123
86124
86125
86126
86127
86128
86129
86130
86131
86132
86133
86134
86135
86136
86137
86138
86139
86140
86141
86142
86143
86144
86145
86146
86147
86148
86149
86150
86151
86152
86153
86154
86155
86156
86157
86158
86159
86160
86161
86162
86163
86164
86165
86166
86167
86168
86169
86170
86171
86172
86173
86174
86175
86176
86177
86178
86179
86180
86181
86182
86183
86184
86185
86186
86187
86188
86189
86190
86191
86192
86193
86194
86195
86196
86197
86198
86199
86200
86201
86202
86203
86204
86205
86206
86207
86208
86209
86210
86211
86212
86213
86214
86215
86216
86217
86218
86219
86220
86221
86222
86223
86224
86225
86226
86227
86228
86229
86230
86231
86232
86233
86234
86235
86236
86237
86238
86239
86240
86241
86242
86243
86244
86245
86246
86247
86248
86249
86250
86251
86252
86253
86254
86255
86256
86257
86258
86259
86260
86261
86262
86263
86264
86265
86266
86267
86268
86269
86270
86271
86272
86273
86274
86275
86276
86277
86278
86279
86280
86281
86282
86283
86284
86285
86286
86287
86288
86289
86290
86291
86292
86293
86294
86295
86296
86297
86298
86299
86300
86301
86302
86303
86304
86305
86306
86307
86308
86309
86310
86311
86312
86313
86314
86315
86316
86317
86318
86319
86320
86321
86322
86323
86324
86325
86326
86327
86328
86329
86330
86331
86332
86333
86334
86335
86336
86337
86338
86339
86340
86341
86342
86343
86344
86345
86346
86347
86348
86349
86350
86351
86352
86353
86354
86355
86356
86357
86358
86359
86360
86361
86362
86363
86364
86365
86366
86367
86368
86369
86370
86371
86372
86373
86374
86375
86376
86377
86378
86379
86380
86381
86382
86383
86384
86385
86386
86387
86388
86389
86390
86391
86392
86393
86394
86395
86396
86397
86398
86399
86400
86401
86402
86403
86404
86405
86406
86407
86408
86409
86410
86411
86412
86413
86414
86415
86416
86417
86418
86419
86420
86421
86422
86423
86424
86425
86426
86427
86428
86429
86430
86431
86432
86433
86434
86435
86436
86437
86438
86439
86440
86441
86442
86443
86444
86445
86446
86447
86448
86449
86450
86451
86452
86453
86454
86455
86456
86457
86458
86459
86460
86461
86462
86463
86464
86465
86466
86467
86468
86469
86470
86471
86472
86473
86474
86475
86476
86477
86478
86479
86480
86481
86482
86483
86484
86485
86486
86487
86488
86489
86490
86491
86492
86493
86494
86495
86496
86497
86498
86499
86500
86501
86502
86503
86504
86505
86506
86507
86508
86509
86510
86511
86512
86513
86514
86515
86516
86517
86518
86519
86520
86521
86522
86523
86524
86525
86526
86527
86528
86529
86530
86531
86532
86533
86534
86535
86536
86537
86538
86539
86540
86541
86542
86543
86544
86545
86546
86547
86548
86549
86550
86551
86552
86553
86554
86555
86556
86557
86558
86559
86560
86561
86562
86563
86564
86565
86566
86567
86568
86569
86570
86571
86572
86573
86574
86575
86576
86577
86578
86579
86580
86581
86582
86583
86584
86585
86586
86587
86588
86589
86590
86591
86592
86593
86594
86595
86596
86597
86598
86599
86600
86601
86602
86603
86604
86605
86606
86607
86608
86609
86610
86611
86612
86613
86614
86615
86616
86617
86618
86619
86620
86621
86622
86623
86624
86625
86626
86627
86628
86629
86630
86631
86632
86633
86634
86635
86636
86637
86638
86639
86640
86641
86642
86643
86644
86645
86646
86647
86648
86649
86650
86651
86652
86653
86654
86655
86656
86657
86658
86659
86660
86661
86662
86663
86664
86665
86666
86667
86668
86669
86670
86671
86672
86673
86674
86675
86676
86677
86678
86679
86680
86681
86682
86683
86684
86685
86686
86687
86688
86689
86690
86691
86692
86693
86694
86695
86696
86697
86698
86699
86700
86701
86702
86703
86704
86705
86706
86707
86708
86709
86710
86711
86712
86713
86714
86715
86716
86717
86718
86719
86720
86721
86722
86723
86724
86725
86726
86727
86728
86729
86730
86731
86732
86733
86734
86735
86736
86737
86738
86739
86740
86741
86742
86743
86744
86745
86746
86747
86748
86749
86750
86751
86752
86753
86754
86755
86756
86757
86758
86759
86760
86761
86762
86763
86764
86765
86766
86767
86768
86769
86770
86771
86772
86773
86774
86775
86776
86777
86778
86779
86780
86781
86782
86783
86784
86785
86786
86787
86788
86789
86790
86791
86792
86793
86794
86795
86796
86797
86798
86799
86800
86801
86802
86803
86804
86805
86806
86807
86808
86809
86810
86811
86812
86813
86814
86815
86816
86817
86818
86819
86820
86821
86822
86823
86824
86825
86826
86827
86828
86829
86830
86831
86832
86833
86834
86835
86836
86837
86838
86839
86840
86841
86842
86843
86844
86845
86846
86847
86848
86849
86850
86851
86852
86853
86854
86855
86856
86857
86858
86859
86860
86861
86862
86863
86864
86865
86866
86867
86868
86869
86870
86871
86872
86873
86874
86875
86876
86877
86878
86879
86880
86881
86882
86883
86884
86885
86886
86887
86888
86889
86890
86891
86892
86893
86894
86895
86896
86897
86898
86899
86900
86901
86902
86903
86904
86905
86906
86907
86908
86909
86910
86911
86912
86913
86914
86915
86916
86917
86918
86919
86920
86921
86922
86923
86924
86925
86926
86927
86928
86929
86930
86931
86932
86933
86934
86935
86936
86937
86938
86939
86940
86941
86942
86943
86944
86945
86946
86947
86948
86949
86950
86951
86952
86953
86954
86955
86956
86957
86958
86959
86960
86961
86962
86963
86964
86965
86966
86967
86968
86969
86970
86971
86972
86973
86974
86975
86976
86977
86978
86979
86980
86981
86982
86983
86984
86985
86986
86987
86988
86989
86990
86991
86992
86993
86994
86995
86996
86997
86998
86999
87000
87001
87002
87003
87004
87005
87006
87007
87008
87009
87010
87011
87012
87013
87014
87015
87016
87017
87018
87019
87020
87021
87022
87023
87024
87025
87026
87027
87028
87029
87030
87031
87032
87033
87034
87035
87036
87037
87038
87039
87040
87041
87042
87043
87044
87045
87046
87047
87048
87049
87050
87051
87052
87053
87054
87055
87056
87057
87058
87059
87060
87061
87062
87063
87064
87065
87066
87067
87068
87069
87070
87071
87072
87073
87074
87075
87076
87077
87078
87079
87080
87081
87082
87083
87084
87085
87086
87087
87088
87089
87090
87091
87092
87093
87094
87095
87096
87097
87098
87099
87100
87101
87102
87103
87104
87105
87106
87107
87108
87109
87110
87111
87112
87113
87114
87115
87116
87117
87118
87119
87120
87121
87122
87123
87124
87125
87126
87127
87128
87129
87130
87131
87132
87133
87134
87135
87136
87137
87138
87139
87140
87141
87142
87143
87144
87145
87146
87147
87148
87149
87150
87151
87152
87153
87154
87155
87156
87157
87158
87159
87160
87161
87162
87163
87164
87165
87166
87167
87168
87169
87170
87171
87172
87173
87174
87175
87176
87177
87178
87179
87180
87181
87182
87183
87184
87185
87186
87187
87188
87189
87190
87191
87192
87193
87194
87195
87196
87197
87198
87199
87200
87201
87202
87203
87204
87205
87206
87207
87208
87209
87210
87211
87212
87213
87214
87215
87216
87217
87218
87219
87220
87221
87222
87223
87224
87225
87226
87227
87228
87229
87230
87231
87232
87233
87234
87235
87236
87237
87238
87239
87240
87241
87242
87243
87244
87245
87246
87247
87248
87249
87250
87251
87252
87253
87254
87255
87256
87257
87258
87259
87260
87261
87262
87263
87264
87265
87266
87267
87268
87269
87270
87271
87272
87273
87274
87275
87276
87277
87278
87279
87280
87281
87282
87283
87284
87285
87286
87287
87288
87289
87290
87291
87292
87293
87294
87295
87296
87297
87298
87299
87300
87301
87302
87303
87304
87305
87306
87307
87308
87309
87310
87311
87312
87313
87314
87315
87316
87317
87318
87319
87320
87321
87322
87323
87324
87325
87326
87327
87328
87329
87330
87331
87332
87333
87334
87335
87336
87337
87338
87339
87340
87341
87342
87343
87344
87345
87346
87347
87348
87349
87350
87351
87352
87353
87354
87355
87356
87357
87358
87359
87360
87361
87362
87363
87364
87365
87366
87367
87368
87369
87370
87371
87372
87373
87374
87375
87376
87377
87378
87379
87380
87381
87382
87383
87384
87385
87386
87387
87388
87389
87390
87391
87392
87393
87394
87395
87396
87397
87398
87399
87400
87401
87402
87403
87404
87405
87406
87407
87408
87409
87410
87411
87412
87413
87414
87415
87416
87417
87418
87419
87420
87421
87422
87423
87424
87425
87426
87427
87428
87429
87430
87431
87432
87433
87434
87435
87436
87437
87438
87439
87440
87441
87442
87443
87444
87445
87446
87447
87448
87449
87450
87451
87452
87453
87454
87455
87456
87457
87458
87459
87460
87461
87462
87463
87464
87465
87466
87467
87468
87469
87470
87471
87472
87473
87474
87475
87476
87477
87478
87479
87480
87481
87482
87483
87484
87485
87486
87487
87488
87489
87490
87491
87492
87493
87494
87495
87496
87497
87498
87499
87500
87501
87502
87503
87504
87505
87506
87507
87508
87509
87510
87511
87512
87513
87514
87515
87516
87517
87518
87519
87520
87521
87522
87523
87524
87525
87526
87527
87528
87529
87530
87531
87532
87533
87534
87535
87536
87537
87538
87539
87540
87541
87542
87543
87544
87545
87546
87547
87548
87549
87550
87551
87552
87553
87554
87555
87556
87557
87558
87559
87560
87561
87562
87563
87564
87565
87566
87567
87568
87569
87570
87571
87572
87573
87574
87575
87576
87577
87578
87579
87580
87581
87582
87583
87584
87585
87586
87587
87588
87589
87590
87591
87592
87593
87594
87595
87596
87597
87598
87599
87600
87601
87602
87603
87604
87605
87606
87607
87608
87609
87610
87611
87612
87613
87614
87615
87616
87617
87618
87619
87620
87621
87622
87623
87624
87625
87626
87627
87628
87629
87630
87631
87632
87633
87634
87635
87636
87637
87638
87639
87640
87641
87642
87643
87644
87645
87646
87647
87648
87649
87650
87651
87652
87653
87654
87655
87656
87657
87658
87659
87660
87661
87662
87663
87664
87665
87666
87667
87668
87669
87670
87671
87672
87673
87674
87675
87676
87677
87678
87679
87680
87681
87682
87683
87684
87685
87686
87687
87688
87689
87690
87691
87692
87693
87694
87695
87696
87697
87698
87699
87700
87701
87702
87703
87704
87705
87706
87707
87708
87709
87710
87711
87712
87713
87714
87715
87716
87717
87718
87719
87720
87721
87722
87723
87724
87725
87726
87727
87728
87729
87730
87731
87732
87733
87734
87735
87736
87737
87738
87739
87740
87741
87742
87743
87744
87745
87746
87747
87748
87749
87750
87751
87752
87753
87754
87755
87756
87757
87758
87759
87760
87761
87762
87763
87764
87765
87766
87767
87768
87769
87770
87771
87772
87773
87774
87775
87776
87777
87778
87779
87780
87781
87782
87783
87784
87785
87786
87787
87788
87789
87790
87791
87792
87793
87794
87795
87796
87797
87798
87799
87800
87801
87802
87803
87804
87805
87806
87807
87808
87809
87810
87811
87812
87813
87814
87815
87816
87817
87818
87819
87820
87821
87822
87823
87824
87825
87826
87827
87828
87829
87830
87831
87832
87833
87834
87835
87836
87837
87838
87839
87840
87841
87842
87843
87844
87845
87846
87847
87848
87849
87850
87851
87852
87853
87854
87855
87856
87857
87858
87859
87860
87861
87862
87863
87864
87865
87866
87867
87868
87869
87870
87871
87872
87873
87874
87875
87876
87877
87878
87879
87880
87881
87882
87883
87884
87885
87886
87887
87888
87889
87890
87891
87892
87893
87894
87895
87896
87897
87898
87899
87900
87901
87902
87903
87904
87905
87906
87907
87908
87909
87910
87911
87912
87913
87914
87915
87916
87917
87918
87919
87920
87921
87922
87923
87924
87925
87926
87927
87928
87929
87930
87931
87932
87933
87934
87935
87936
87937
87938
87939
87940
87941
87942
87943
87944
87945
87946
87947
87948
87949
87950
87951
87952
87953
87954
87955
87956
87957
87958
87959
87960
87961
87962
87963
87964
87965
87966
87967
87968
87969
87970
87971
87972
87973
87974
87975
87976
87977
87978
87979
87980
87981
87982
87983
87984
87985
87986
87987
87988
87989
87990
87991
87992
87993
87994
87995
87996
87997
87998
87999
88000
88001
88002
88003
88004
88005
88006
88007
88008
88009
88010
88011
88012
88013
88014
88015
88016
88017
88018
88019
88020
88021
88022
88023
88024
88025
88026
88027
88028
88029
88030
88031
88032
88033
88034
88035
88036
88037
88038
88039
88040
88041
88042
88043
88044
88045
88046
88047
88048
88049
88050
88051
88052
88053
88054
88055
88056
88057
88058
88059
88060
88061
88062
88063
88064
88065
88066
88067
88068
88069
88070
88071
88072
88073
88074
88075
88076
88077
88078
88079
88080
88081
88082
88083
88084
88085
88086
88087
88088
88089
88090
88091
88092
88093
88094
88095
88096
88097
88098
88099
88100
88101
88102
88103
88104
88105
88106
88107
88108
88109
88110
88111
88112
88113
88114
88115
88116
88117
88118
88119
88120
88121
88122
88123
88124
88125
88126
88127
88128
88129
88130
88131
88132
88133
88134
88135
88136
88137
88138
88139
88140
88141
88142
88143
88144
88145
88146
88147
88148
88149
88150
88151
88152
88153
88154
88155
88156
88157
88158
88159
88160
88161
88162
88163
88164
88165
88166
88167
88168
88169
88170
88171
88172
88173
88174
88175
88176
88177
88178
88179
88180
88181
88182
88183
88184
88185
88186
88187
88188
88189
88190
88191
88192
88193
88194
88195
88196
88197
88198
88199
88200
88201
88202
88203
88204
88205
88206
88207
88208
88209
88210
88211
88212
88213
88214
88215
88216
88217
88218
88219
88220
88221
88222
88223
88224
88225
88226
88227
88228
88229
88230
88231
88232
88233
88234
88235
88236
88237
88238
88239
88240
88241
88242
88243
88244
88245
88246
88247
88248
88249
88250
88251
88252
88253
88254
88255
88256
88257
88258
88259
88260
88261
88262
88263
88264
88265
88266
88267
88268
88269
88270
88271
88272
88273
88274
88275
88276
88277
88278
88279
88280
88281
88282
88283
88284
88285
88286
88287
88288
88289
88290
88291
88292
88293
88294
88295
88296
88297
88298
88299
88300
88301
88302
88303
88304
88305
88306
88307
88308
88309
88310
88311
88312
88313
88314
88315
88316
88317
88318
88319
88320
88321
88322
88323
88324
88325
88326
88327
88328
88329
88330
88331
88332
88333
88334
88335
88336
88337
88338
88339
88340
88341
88342
88343
88344
88345
88346
88347
88348
88349
88350
88351
88352
88353
88354
88355
88356
88357
88358
88359
88360
88361
88362
88363
88364
88365
88366
88367
88368
88369
88370
88371
88372
88373
88374
88375
88376
88377
88378
88379
88380
88381
88382
88383
88384
88385
88386
88387
88388
88389
88390
88391
88392
88393
88394
88395
88396
88397
88398
88399
88400
88401
88402
88403
88404
88405
88406
88407
88408
88409
88410
88411
88412
88413
88414
88415
88416
88417
88418
88419
88420
88421
88422
88423
88424
88425
88426
88427
88428
88429
88430
88431
88432
88433
88434
88435
88436
88437
88438
88439
88440
88441
88442
88443
88444
88445
88446
88447
88448
88449
88450
88451
88452
88453
88454
88455
88456
88457
88458
88459
88460
88461
88462
88463
88464
88465
88466
88467
88468
88469
88470
88471
88472
88473
88474
88475
88476
88477
88478
88479
88480
88481
88482
88483
88484
88485
88486
88487
88488
88489
88490
88491
88492
88493
88494
88495
88496
88497
88498
88499
88500
88501
88502
88503
88504
88505
88506
88507
88508
88509
88510
88511
88512
88513
88514
88515
88516
88517
88518
88519
88520
88521
88522
88523
88524
88525
88526
88527
88528
88529
88530
88531
88532
88533
88534
88535
88536
88537
88538
88539
88540
88541
88542
88543
88544
88545
88546
88547
88548
88549
88550
88551
88552
88553
88554
88555
88556
88557
88558
88559
88560
88561
88562
88563
88564
88565
88566
88567
88568
88569
88570
88571
88572
88573
88574
88575
88576
88577
88578
88579
88580
88581
88582
88583
88584
88585
88586
88587
88588
88589
88590
88591
88592
88593
88594
88595
88596
88597
88598
88599
88600
88601
88602
88603
88604
88605
88606
88607
88608
88609
88610
88611
88612
88613
88614
88615
88616
88617
88618
88619
88620
88621
88622
88623
88624
88625
88626
88627
88628
88629
88630
88631
88632
88633
88634
88635
88636
88637
88638
88639
88640
88641
88642
88643
88644
88645
88646
88647
88648
88649
88650
88651
88652
88653
88654
88655
88656
88657
88658
88659
88660
88661
88662
88663
88664
88665
88666
88667
88668
88669
88670
88671
88672
88673
88674
88675
88676
88677
88678
88679
88680
88681
88682
88683
88684
88685
88686
88687
88688
88689
88690
88691
88692
88693
88694
88695
88696
88697
88698
88699
88700
88701
88702
88703
88704
88705
88706
88707
88708
88709
88710
88711
88712
88713
88714
88715
88716
88717
88718
88719
88720
88721
88722
88723
88724
88725
88726
88727
88728
88729
88730
88731
88732
88733
88734
88735
88736
88737
88738
88739
88740
88741
88742
88743
88744
88745
88746
88747
88748
88749
88750
88751
88752
88753
88754
88755
88756
88757
88758
88759
88760
88761
88762
88763
88764
88765
88766
88767
88768
88769
88770
88771
88772
88773
88774
88775
88776
88777
88778
88779
88780
88781
88782
88783
88784
88785
88786
88787
88788
88789
88790
88791
88792
88793
88794
88795
88796
88797
88798
88799
88800
88801
88802
88803
88804
88805
88806
88807
88808
88809
88810
88811
88812
88813
88814
88815
88816
88817
88818
88819
88820
88821
88822
88823
88824
88825
88826
88827
88828
88829
88830
88831
88832
88833
88834
88835
88836
88837
88838
88839
88840
88841
88842
88843
88844
88845
88846
88847
88848
88849
88850
88851
88852
88853
88854
88855
88856
88857
88858
88859
88860
88861
88862
88863
88864
88865
88866
88867
88868
88869
88870
88871
88872
88873
88874
88875
88876
88877
88878
88879
88880
88881
88882
88883
88884
88885
88886
88887
88888
88889
88890
88891
88892
88893
88894
88895
88896
88897
88898
88899
88900
88901
88902
88903
88904
88905
88906
88907
88908
88909
88910
88911
88912
88913
88914
88915
88916
88917
88918
88919
88920
88921
88922
88923
88924
88925
88926
88927
88928
88929
88930
88931
88932
88933
88934
88935
88936
88937
88938
88939
88940
88941
88942
88943
88944
88945
88946
88947
88948
88949
88950
88951
88952
88953
88954
88955
88956
88957
88958
88959
88960
88961
88962
88963
88964
88965
88966
88967
88968
88969
88970
88971
88972
88973
88974
88975
88976
88977
88978
88979
88980
88981
88982
88983
88984
88985
88986
88987
88988
88989
88990
88991
88992
88993
88994
88995
88996
88997
88998
88999
89000
89001
89002
89003
89004
89005
89006
89007
89008
89009
89010
89011
89012
89013
89014
89015
89016
89017
89018
89019
89020
89021
89022
89023
89024
89025
89026
89027
89028
89029
89030
89031
89032
89033
89034
89035
89036
89037
89038
89039
89040
89041
89042
89043
89044
89045
89046
89047
89048
89049
89050
89051
89052
89053
89054
89055
89056
89057
89058
89059
89060
89061
89062
89063
89064
89065
89066
89067
89068
89069
89070
89071
89072
89073
89074
89075
89076
89077
89078
89079
89080
89081
89082
89083
89084
89085
89086
89087
89088
89089
89090
89091
89092
89093
89094
89095
89096
89097
89098
89099
89100
89101
89102
89103
89104
89105
89106
89107
89108
89109
89110
89111
89112
89113
89114
89115
89116
89117
89118
89119
89120
89121
89122
89123
89124
89125
89126
89127
89128
89129
89130
89131
89132
89133
89134
89135
89136
89137
89138
89139
89140
89141
89142
89143
89144
89145
89146
89147
89148
89149
89150
89151
89152
89153
89154
89155
89156
89157
89158
89159
89160
89161
89162
89163
89164
89165
89166
89167
89168
89169
89170
89171
89172
89173
89174
89175
89176
89177
89178
89179
89180
89181
89182
89183
89184
89185
89186
89187
89188
89189
89190
89191
89192
89193
89194
89195
89196
89197
89198
89199
89200
89201
89202
89203
89204
89205
89206
89207
89208
89209
89210
89211
89212
89213
89214
89215
89216
89217
89218
89219
89220
89221
89222
89223
89224
89225
89226
89227
89228
89229
89230
89231
89232
89233
89234
89235
89236
89237
89238
89239
89240
89241
89242
89243
89244
89245
89246
89247
89248
89249
89250
89251
89252
89253
89254
89255
89256
89257
89258
89259
89260
89261
89262
89263
89264
89265
89266
89267
89268
89269
89270
89271
89272
89273
89274
89275
89276
89277
89278
89279
89280
89281
89282
89283
89284
89285
89286
89287
89288
89289
89290
89291
89292
89293
89294
89295
89296
89297
89298
89299
89300
89301
89302
89303
89304
89305
89306
89307
89308
89309
89310
89311
89312
89313
89314
89315
89316
89317
89318
89319
89320
89321
89322
89323
89324
89325
89326
89327
89328
89329
89330
89331
89332
89333
89334
89335
89336
89337
89338
89339
89340
89341
89342
89343
89344
89345
89346
89347
89348
89349
89350
89351
89352
89353
89354
89355
89356
89357
89358
89359
89360
89361
89362
89363
89364
89365
89366
89367
89368
89369
89370
89371
89372
89373
89374
89375
89376
89377
89378
89379
89380
89381
89382
89383
89384
89385
89386
89387
89388
89389
89390
89391
89392
89393
89394
89395
89396
89397
89398
89399
89400
89401
89402
89403
89404
89405
89406
89407
89408
89409
89410
89411
89412
89413
89414
89415
89416
89417
89418
89419
89420
89421
89422
89423
89424
89425
89426
89427
89428
89429
89430
89431
89432
89433
89434
89435
89436
89437
89438
89439
89440
89441
89442
89443
89444
89445
89446
89447
89448
89449
89450
89451
89452
89453
89454
89455
89456
89457
89458
89459
89460
89461
89462
89463
89464
89465
89466
89467
89468
89469
89470
89471
89472
89473
89474
89475
89476
89477
89478
89479
89480
89481
89482
89483
89484
89485
89486
89487
89488
89489
89490
89491
89492
89493
89494
89495
89496
89497
89498
89499
89500
89501
89502
89503
89504
89505
89506
89507
89508
89509
89510
89511
89512
89513
89514
89515
89516
89517
89518
89519
89520
89521
89522
89523
89524
89525
89526
89527
89528
89529
89530
89531
89532
89533
89534
89535
89536
89537
89538
89539
89540
89541
89542
89543
89544
89545
89546
89547
89548
89549
89550
89551
89552
89553
89554
89555
89556
89557
89558
89559
89560
89561
89562
89563
89564
89565
89566
89567
89568
89569
89570
89571
89572
89573
89574
89575
89576
89577
89578
89579
89580
89581
89582
89583
89584
89585
89586
89587
89588
89589
89590
89591
89592
89593
89594
89595
89596
89597
89598
89599
89600
89601
89602
89603
89604
89605
89606
89607
89608
89609
89610
89611
89612
89613
89614
89615
89616
89617
89618
89619
89620
89621
89622
89623
89624
89625
89626
89627
89628
89629
89630
89631
89632
89633
89634
89635
89636
89637
89638
89639
89640
89641
89642
89643
89644
89645
89646
89647
89648
89649
89650
89651
89652
89653
89654
89655
89656
89657
89658
89659
89660
89661
89662
89663
89664
89665
89666
89667
89668
89669
89670
89671
89672
89673
89674
89675
89676
89677
89678
89679
89680
89681
89682
89683
89684
89685
89686
89687
89688
89689
89690
89691
89692
89693
89694
89695
89696
89697
89698
89699
89700
89701
89702
89703
89704
89705
89706
89707
89708
89709
89710
89711
89712
89713
89714
89715
89716
89717
89718
89719
89720
89721
89722
89723
89724
89725
89726
151076
151077
151078
151079
151080
151081
151082
151083
151084
151085
151086
151087
151088
151089
151090
151091
151092
151093
151094
151095
151096
151097
151098
151099
151100
151101
151102
151103
151104
151105
151106
151107
151108
151109
151110
151111
151112
151113
151114
151115
151116
151117
151118
151119
151120
151121
151122
151123
151124
151125
151126
151127
151128
151129
151130
151131
151132
151133
151134
151135
151136
151137
151138
151139
151140
151141
151142
151143
151144
151145
151146
151147
151148
151149
151150
151151
151152
151153
151154
151155
151156
151157
151158
151159
151160
151161
151162
151163
151164
151165
151166
151167
151168
151169
151170
151171
151172
151173
151174
151175
151176
151177
151178
151179
151180
151181
151182
151183
151184
151185
151186
151187
151188
151189
151190
151191
151192
151193
151194
151195
151196
151197
151198
151199
151200
151201
151202
151203
151204
151205
151206
151207
151208
151209
151210
151211
151212
151213
151214
151215
151216
151217
151218
151219
151220
151221
151222
151223
151224
151225
151226
151227
151228
151229
151230
151231
151232
151233
151234
151235
151236
151237
151238
151239
151240
151241
151242
151243
151244
151245
151246
151247
151248
151249
151250
151251
151252
151253
151254
151255
151256
151257
151258
151259
151260
151261
151262
151263
151264
151265
151266
151267
151268
151269
151270
151271
151272
151273
151274
151275
151276
151277
151278
151279
151280
151281
151282
151283
151284
151285
151286
151287
151288
151289
151290
151291
151292
151293
151294
151295
151296
151297
151298
151299
151300
151301
151302
151303
151304
151305
151306
151307
151308
151309
151310
151311
151312
151313
151314
151315
151316
151317
151318
151319
151320
151321
151322
151323
151324
151325
151326
151327
151328
151329
151330
151331
151332
151333
151334
151335
151336
151337
151338
151339
151340
151341
151342
151343
151344
151345
151346
151347
151348
151349
151350
151351
151352
151353
151354
151355
151356
151357
151358
151359
151360
151361
151362
151363
151364
151365
151366
151367
151368
151369
151370
151371
151372
151373
151374
151375
151376
151377
151378
151379
151380
151381
151382
151383
151384
151385
151386
151387
151388
151389
151390
151391
151392
151393
151394
151395
151396
151397
151398
151399
151400
151401
151402
151403
151404
151405
151406
151407
151408
151409
151410
151411
151412
151413
151414
151415
151416
151417
151418
151419
151420
151421
151422
151423
151424
151425
151426
151427
151428
151429
151430
151431
151432
151433
151434
151435
151436
151437
151438
151439
151440
151441
151442
151443
151444
151445
151446
151447
151448
151449
151450
151451
151452
151453
151454
151455
151456
151457
151458
151459
151460
151461
151462
151463
151464
151465
151466
151467
151468
151469
151470
151471
151472
151473
151474
151475
151476
151477
151478
151479
151480
151481
151482
151483
151484
151485
151486
151487
151488
151489
151490
151491
151492
151493
151494
151495
151496
151497
151498
151499
151500
151501
151502
151503
151504
151505
151506
151507
151508
151509
151510
151511
151512
151513
151514
151515
151516
151517
151518
151519
151520
151521
151522
151523
151524
151525
151526
151527
151528
151529
151530
151531
151532
151533
151534
151535
151536
151537
151538
151539
151540
151541
151542
151543
151544
151545
151546
151547
151548
151549
151550
151551
151552
151553
151554
151555
151556
151557
151558
151559
151560
151561
151562
151563
151564
151565
151566
151567
151568
151569
151570
151571
151572
151573
151574
151575
151576
151577
151578
151579
151580
151581
151582
151583
151584
151585
151586
151587
151588
151589
151590
151591
151592
151593
151594
151595
151596
151597
151598
151599
151600
151601
151602
151603
151604
151605
151606
151607
151608
151609
151610
151611
151612
151613
151614
151615
151616
151617
151618
151619
151620
151621
151622
151623
151624
151625
151626
151627
151628
151629
151630
151631
151632
151633
151634
151635
151636
151637
151638
151639
151640
151641
151642
151643
151644
151645
151646
151647
151648
151649
151650
151651
151652
151653
151654
151655
151656
151657
151658
151659
151660
151661
151662
151663
151664
151665
151666
151667
151668
151669
151670
151671
151672
151673
151674
151675
151676
151677
151678
151679
151680
151681
151682
151683
151684
151685
151686
151687
151688
151689
151690
151691
151692
151693
151694
151695
151696
151697
151698
151699
151700
151701
151702
151703
151704
151705
151706
151707
151708
151709
151710
151711
151712
151713
151714
151715
151716
151717
151718
151719
151720
151721
151722
151723
151724
151725
151726
151727
151728
151729
151730
151731
151732
151733
151734
151735
151736
151737
151738
151739
151740
151741
151742
151743
151744
151745
151746
151747
151748
151749
151750
151751
151752
151753
151754
151755
151756
151757
151758
151759
151760
151761
151762
151763
151764
151765
151766
151767
151768
151769
151770
151771
151772
151773
151774
151775
151776
151777
151778
151779
151780
151781
151782
151783
151784
151785
151786
151787
151788
151789
151790
151791
151792
151793
151794
151795
151796
151797
151798
151799
151800
151801
151802
151803
151804
151805
151806
151807
151808
151809
151810
151811
151812
151813
151814
151815
151816
151817
151818
151819
151820
151821
151822
151823
151824
151825
151826
151827
151828
151829
151830
151831
151832
151833
151834
151835
151836
151837
151838
151839
151840
151841
151842
151843
151844
151845
151846
151847
151848
151849
151850
151851
151852
151853
151854
151855
151856
151857
151858
151859
151860
151861
151862
151863
151864
151865
151866
151867
151868
151869
151870
151871
151872
151873
151874
151875
151876
151877
151878
151879
151880
151881
151882
151883
151884
151885
151886
151887
151888
151889
151890
151891
151892
151893
151894
151895
151896
151897
151898
151899
151900
151901
151902
151903
151904
151905
151906
151907
151908
151909
151910
151911
151912
151913
151914
151915
151916
151917
151918
151919
151920
151921
151922
151923
151924
151925
151926
151927
151928
151929
151930
151931
151932
151933
151934
151935
151936
151937
151938
151939
151940
151941
151942
151943
151944
151945
151946
151947
151948
151949
151950
151951
151952
151953
151954
151955
151956
151957
151958
151959
151960
151961
151962
151963
151964
151965
151966
151967
151968
151969
151970
151971
151972
151973
151974
151975
151976
151977
151978
151979
151980
151981
151982
151983
151984
151985
151986
151987
151988
151989
151990
151991
151992
151993
151994
151995
151996
151997
151998
151999
152000
152001
152002
152003
152004
152005
152006
152007
152008
152009
152010
152011
152012
152013
152014
152015
152016
152017
152018
152019
152020
152021
152022
152023
152024
152025
152026
152027
152028
152029
152030
152031
152032
152033
152034
152035
152036
152037
152038
152039
152040
152041
152042
152043
152044
152045
152046
152047
152048
152049
152050
152051
152052
152053
152054
152055
152056
152057
152058
152059
152060
152061
152062
152063
152064
152065
152066
152067
152068
152069
152070
152071
152072
152073
152074
152075
152076
152077
152078
152079
152080
152081
152082
152083
152084
152085
152086
152087
152088
152089
152090
152091
152092
152093
152094
152095
152096
152097
152098
152099
152100
152101
152102
152103
152104
152105
152106
152107
152108
152109
152110
152111
152112
152113
152114
152115
152116
152117
152118
152119
152120
152121
152122
152123
152124
152125
152126
152127
152128
152129
152130
152131
152132
152133
152134
152135
152136
152137
152138
152139
152140
152141
152142
152143
152144
152145
152146
152147
152148
152149
152150
152151
152152
152153
152154
152155
152156
152157
152158
152159
152160
152161
152162
152163
152164
152165
152166
152167
152168
152169
152170
152171
152172
152173
152174
152175
152176
152177
152178
152179
152180
152181
152182
152183
152184
152185
152186
152187
152188
152189
152190
152191
152192
152193
152194
152195
152196
152197
152198
152199
152200
152201
152202
152203
152204
152205
152206
152207
152208
152209
152210
152211
152212
152213
152214
152215
152216
152217
152218
152219
152220
152221
152222
152223
152224
152225
152226
152227
152228
152229
152230
152231
152232
152233
152234
152235
152236
152237
152238
152239
152240
152241
152242
152243
152244
152245
152246
152247
152248
152249
152250
152251
152252
152253
152254
152255
152256
152257
152258
152259
152260
152261
152262
152263
152264
152265
152266
152267
152268
152269
152270
152271
152272
152273
152274
152275
152276
152277
152278
152279
152280
152281
152282
152283
152284
152285
152286
152287
152288
152289
152290
152291
152292
152293
152294
152295
152296
152297
152298
152299
152300
152301
152302
152303
152304
152305
152306
152307
152308
152309
152310
152311
152312
152313
152314
152315
152316
152317
152318
152319
152320
152321
152322
152323
152324
152325
152326
152327
152328
152329
152330
152331
152332
152333
152334
152335
152336
152337
152338
152339
152340
152341
152342
152343
152344
152345
152346
152347
152348
152349
152350
152351
152352
152353
152354
152355
152356
152357
152358
152359
152360
152361
152362
152363
152364
152365
152366
152367
152368
152369
152370
152371
152372
152373
152374
152375
152376
152377
152378
152379
152380
152381
152382
152383
152384
152385
152386
152387
152388
152389
152390
152391
152392
152393
152394
152395
152396
152397
152398
152399
152400
152401
152402
152403
152404
152405
152406
152407
152408
152409
152410
152411
152412
152413
152414
152415
152416
152417
152418
152419
152420
152421
152422
152423
152424
152425
152426
152427
152428
152429
152430
152431
152432
152433
152434
152435
152436
152437
152438
152439
152440
152441
152442
152443
152444
152445
152446
152447
152448
152449
152450
152451
152452
152453
152454
152455
152456
152457
152458
152459
152460
152461
152462
152463
152464
152465
152466
152467
152468
152469
152470
152471
152472
152473
152474
152475
152476
152477
152478
152479
152480
152481
152482
152483
152484
152485
152486
152487
152488
152489
152490
152491
152492
152493
152494
152495
152496
152497
152498
152499
152500
152501
152502
152503
152504
152505
152506
152507
152508
152509
152510
152511
152512
152513
152514
152515
152516
152517
152518
152519
152520
152521
152522
152523
152524
152525
152526
152527
152528
152529
152530
152531
152532
152533
152534
152535
152536
152537
152538
152539
152540
152541
152542
152543
152544
152545
152546
152547
152548
152549
152550
152551
152552
152553
152554
152555
152556
152557
152558
152559
152560
152561
152562
152563
152564
152565
152566
152567
152568
152569
152570
152571
152572
152573
152574
152575
152576
152577
152578
152579
152580
152581
152582
152583
152584
152585
152586
152587
152588
152589
152590
152591
152592
152593
152594
152595
152596
152597
152598
152599
152600
152601
152602
152603
152604
152605
152606
152607
152608
152609
152610
152611
152612
152613
152614
152615
152616
152617
152618
152619
152620
152621
152622
152623
152624
152625
152626
152627
152628
152629
152630
152631
152632
152633
152634
152635
152636
152637
152638
152639
152640
152641
152642
152643
152644
152645
152646
152647
152648
152649
152650
152651
152652
152653
152654
152655
152656
152657
152658
152659
152660
152661
152662
152663
152664
152665
152666
152667
152668
152669
152670
152671
152672
152673
152674
152675
152676
152677
152678
152679
152680
152681
152682
152683
152684
152685
152686
152687
152688
152689
152690
152691
152692
152693
152694
152695
152696
152697
152698
152699
152700
152701
152702
152703
152704
152705
152706
152707
152708
152709
152710
152711
152712
152713
152714
152715
152716
152717
152718
152719
152720
152721
152722
152723
152724
152725
152726
152727
152728
152729
152730
152731
152732
152733
152734
152735
152736
152737
152738
152739
152740
152741
152742
152743
152744
152745
152746
152747
152748
152749
152750
152751
152752
152753
152754
152755
152756
152757
152758
152759
152760
152761
152762
152763
152764
152765
152766
152767
152768
152769
152770
152771
152772
152773
152774
152775
152776
152777
152778
152779
152780
152781
152782
152783
152784
152785
152786
152787
152788
152789
152790
152791
152792
152793
152794
152795
152796
152797
152798
152799
152800
152801
152802
152803
152804
152805
152806
152807
152808
152809
152810
152811
152812
152813
152814
152815
152816
152817
152818
152819
152820
152821
152822
152823
152824
152825
152826
152827
152828
152829
152830
152831
152832
152833
152834
152835
152836
152837
152838
152839
152840
152841
152842
152843
152844
152845
152846
152847
152848
152849
152850
152851
152852
152853
152854
152855
152856
152857
152858
152859
152860
152861
152862
152863
152864
152865
152866
152867
152868
152869
152870
152871
152872
152873
152874
152875
152876
152877
152878
152879
152880
152881
152882
152883
152884
152885
152886
152887
152888
152889
152890
152891
152892
152893
152894
152895
152896
152897
152898
152899
152900
152901
152902
152903
152904
152905
152906
152907
152908
152909
152910
152911
152912
152913
152914
152915
152916
152917
152918
152919
152920
152921
152922
152923
152924
152925
152926
152927
152928
152929
152930
152931
152932
152933
152934
152935
152936
152937
152938
152939
152940
152941
152942
152943
152944
152945
152946
152947
152948
152949
152950
152951
152952
152953
152954
152955
152956
152957
152958
152959
152960
152961
152962
152963
152964
152965
152966
152967
152968
152969
152970
152971
152972
152973
152974
152975
152976
152977
152978
152979
152980
152981
152982
152983
152984
152985
152986
152987
152988
152989
152990
152991
152992
152993
152994
152995
152996
152997
152998
152999
153000
153001
153002
153003
153004
153005
153006
153007
153008
153009
153010
153011
153012
153013
153014
153015
153016
153017
153018
153019
153020
153021
153022
153023
153024
153025
153026
153027
153028
153029
153030
153031
153032
153033
153034
153035
153036
153037
153038
153039
153040
153041
153042
153043
153044
153045
153046
153047
153048
153049
153050
153051
153052
153053
153054
153055
153056
153057
153058
153059
153060
153061
153062
153063
153064
153065
153066
153067
153068
153069
153070
153071
153072
153073
153074
153075
153076
153077
153078
153079
153080
153081
153082
153083
153084
153085
153086
153087
153088
153089
153090
153091
153092
153093
153094
153095
153096
153097
153098
153099
153100
153101
153102
153103
153104
153105
153106
153107
153108
153109
153110
153111
153112
153113
153114
153115
153116
153117
153118
153119
153120
153121
153122
153123
153124
153125
153126
153127
153128
153129
153130
153131
153132
153133
153134
153135
153136
153137
153138
153139
153140
153141
153142
153143
153144
153145
153146
153147
153148
153149
153150
153151
153152
153153
153154
153155
153156
153157
153158
153159
153160
153161
153162
153163
153164
153165
153166
153167
153168
153169
153170
153171
153172
153173
153174
153175
153176
153177
153178
153179
153180
153181
153182
153183
153184
153185
153186
153187
153188
153189
153190
153191
153192
153193
153194
153195
153196
153197
153198
153199
153200
153201
153202
153203
153204
153205
153206
153207
153208
153209
153210
153211
153212
153213
153214
153215
153216
153217
153218
153219
153220
153221
153222
153223
153224
153225
153226
153227
153228
153229
153230
153231
153232
153233
153234
153235
153236
153237
153238
153239
153240
153241
153242
153243
153244
153245
153246
153247
153248
153249
153250
153251
153252
153253
153254
153255
153256
153257
153258
153259
153260
153261
153262
153263
153264
153265
153266
153267
153268
153269
153270
153271
153272
153273
153274
153275
153276
153277
153278
153279
153280
153281
153282
153283
153284
153285
153286
153287
153288
153289
153290
153291
153292
153293
153294
153295
153296
153297
153298
153299
153300
153301
153302
153303
153304
153305
153306
153307
153308
153309
153310
153311
153312
153313
153314
153315
153316
153317
153318
153319
153320
153321
153322
153323
153324
153325
153326
153327
153328
153329
153330
153331
153332
153333
153334
153335
153336
153337
153338
153339
153340
153341
153342
153343
153344
153345
153346
153347
153348
153349
153350
153351
153352
153353
153354
153355
153356
153357
153358
153359
153360
153361
153362
153363
153364
153365
153366
153367
153368
153369
153370
153371
153372
153373
153374
153375
153376
153377
153378
153379
153380
153381
153382
153383
153384
153385
153386
153387
153388
153389
153390
153391
153392
153393
153394
153395
153396
153397
153398
153399
153400
153401
153402
153403
153404
153405
153406
153407
153408
153409
153410
153411
153412
153413
153414
153415
153416
153417
153418
153419
153420
153421
153422
153423
153424
153425
153426
153427
153428
153429
153430
153431
153432
153433
153434
153435
153436
153437
153438
153439
153440
153441
153442
153443
153444
153445
153446
153447
153448
153449
153450
153451
153452
153453
153454
153455
153456
153457
153458
153459
153460
153461
153462
153463
153464
153465
153466
153467
153468
153469
153470
153471
153472
153473
153474
153475
153476
153477
153478
153479
153480
153481
153482
153483
153484
153485
153486
153487
153488
153489
153490
153491
153492
153493
153494
153495
153496
153497
153498
153499
153500
153501
153502
153503
153504
153505
153506
153507
153508
153509
153510
153511
153512
153513
153514
153515
153516
153517
153518
153519
153520
153521
153522
153523
153524
153525
153526
153527
153528
153529
153530
153531
153532
153533
153534
153535
153536
153537
153538
153539
153540
153541
153542
153543
153544
153545
153546
153547
153548
153549
153550
153551
153552
153553
153554
153555
153556
153557
153558
153559
153560
153561
153562
153563
153564
153565
153566
153567
153568
153569
153570
153571
153572
153573
153574
153575
153576
153577
153578
153579
153580
153581
153582
153583
153584
153585
153586
153587
153588
153589
153590
153591
153592
153593
153594
153595
153596
153597
153598
153599
153600
153601
153602
153603
153604
153605
153606
153607
153608
153609
153610
153611
153612
153613
153614
153615
153616
153617
153618
153619
153620
153621
153622
153623
153624
153625
153626
153627
153628
153629
153630
153631
153632
153633
153634
153635
153636
153637
153638
153639
153640
153641
153642
153643
153644
153645
153646
153647
153648
153649
153650
153651
153652
153653
153654
153655
153656
153657
153658
153659
153660
153661
153662
153663
153664
153665
153666
153667
153668
153669
153670
153671
153672
153673
153674
153675
153676
153677
153678
153679
153680
153681
153682
153683
153684
153685
153686
153687
153688
153689
153690
153691
153692
153693
153694
153695
153696
153697
153698
153699
153700
153701
153702
153703
153704
153705
153706
153707
153708
153709
153710
153711
153712
153713
153714
153715
153716
153717
153718
153719
153720
153721
153722
153723
153724
153725
153726
153727
153728
153729
153730
153731
153732
153733
153734
153735
153736
153737
153738
153739
153740
153741
153742
153743
153744
153745
153746
153747
153748
153749
153750
153751
153752
153753
153754
153755
153756
153757
153758
153759
153760
153761
153762
153763
153764
153765
153766
153767
153768
153769
153770
153771
153772
153773
153774
153775
153776
153777
153778
153779
153780
153781
153782
153783
153784
153785
153786
153787
153788
153789
153790
153791
153792
153793
153794
153795
153796
153797
153798
153799
153800
153801
153802
153803
153804
153805
153806
153807
153808
153809
153810
153811
153812
153813
153814
153815
153816
153817
153818
153819
153820
153821
153822
153823
153824
153825
153826
153827
153828
153829
153830
153831
153832
153833
153834
153835
153836
153837
153838
153839
153840
153841
153842
153843
153844
153845
153846
153847
153848
153849
153850
153851
153852
153853
153854
153855
153856
153857
153858
153859
153860
153861
153862
153863
153864
153865
153866
153867
153868
153869
153870
153871
153872
153873
153874
153875
153876
153877
153878
153879
153880
153881
153882
153883
153884
153885
153886
153887
153888
153889
153890
153891
153892
153893
153894
153895
153896
153897
153898
153899
153900
153901
153902
153903
153904
153905
153906
153907
153908
153909
153910
153911
153912
153913
153914
153915
153916
153917
153918
153919
153920
153921
153922
153923
153924
153925
153926
153927
153928
153929
153930
153931
153932
153933
153934
153935
153936
153937
153938
153939
153940
153941
153942
153943
153944
153945
153946
153947
153948
153949
153950
153951
153952
153953
153954
153955
153956
153957
153958
153959
153960
153961
153962
153963
153964
153965
153966
153967
153968
153969
153970
153971
153972
153973
153974
153975
153976
153977
153978
153979
153980
153981
153982
153983
153984
153985
153986
153987
153988
153989
153990
153991
153992
153993
153994
153995
153996
153997
153998
153999
154000
154001
154002
154003
154004
154005
154006
154007
154008
154009
154010
154011
154012
154013
154014
154015
154016
154017
154018
154019
154020
154021
154022
154023
154024
154025
154026
154027
154028
154029
154030
154031
154032
154033
154034
154035
154036
154037
154038
154039
154040
154041
154042
154043
154044
154045
154046
154047
154048
154049
154050
154051
154052
154053
154054
154055
154056
154057
154058
154059
154060
154061
154062
154063
154064
154065
154066
154067
154068
154069
154070
154071
154072
154073
154074
154075
154076
154077
154078
154079
154080
154081
154082
154083
154084
154085
154086
154087
154088
154089
154090
154091
154092
154093
154094
154095
154096
154097
154098
154099
154100
154101
154102
154103
154104
154105
154106
154107
154108
154109
154110
154111
154112
154113
154114
154115
154116
154117
154118
154119
154120
154121
154122
154123
154124
154125
154126
154127
154128
154129
154130
154131
154132
154133
154134
154135
154136
154137
154138
154139
154140
154141
154142
154143
154144
154145
154146
154147
154148
154149
154150
154151
154152
154153
154154
154155
154156
154157
154158
154159
154160
154161
154162
154163
154164
154165
154166
154167
154168
154169
154170
154171
154172
154173
154174
154175
154176
154177
154178
154179
154180
154181
154182
154183
154184
154185
154186
154187
154188
154189
154190
154191
154192
154193
154194
154195
154196
154197
154198
154199
154200
154201
154202
154203
154204
154205
154206
154207
154208
154209
154210
154211
154212
154213
154214
154215
154216
154217
154218
154219
154220
154221
154222
154223
154224
154225
154226
154227
154228
154229
154230
154231
154232
154233
154234
154235
154236
154237
154238
154239
154240
154241
154242
154243
154244
154245
154246
154247
154248
154249
154250
154251
154252
154253
154254
154255
154256
154257
154258
154259
154260
154261
154262
154263
154264
154265
154266
154267
154268
154269
154270
154271
154272
154273
154274
154275
154276
154277
154278
154279
154280
154281
154282
154283
154284
154285
154286
154287
154288
154289
154290
154291
154292
154293
154294
154295
154296
154297
154298
154299
154300
154301
154302
154303
154304
154305
154306
154307
154308
154309
154310
154311
154312
154313
154314
154315
154316
154317
154318
154319
154320
154321
154322
154323
154324
154325
154326
154327
154328
154329
154330
154331
154332
154333
154334
154335
154336
154337
154338
154339
154340
154341
154342
154343
154344
154345
154346
154347
154348
154349
154350
154351
154352
154353
154354
154355
154356
154357
154358
154359
154360
154361
154362
154363
154364
154365
154366
154367
154368
154369
154370
154371
154372
154373
154374
154375
154376
154377
154378
154379
154380
154381
154382
154383
154384
154385
154386
154387
154388
154389
154390
154391
154392
154393
154394
154395
154396
154397
154398
154399
154400
154401
154402
154403
154404
154405
154406
154407
154408
154409
154410
154411
154412
154413
154414
154415
154416
154417
154418
154419
154420
154421
154422
154423
154424
154425
154426
154427
154428
154429
154430
154431
154432
154433
154434
154435
154436
154437
154438
154439
154440
154441
154442
154443
154444
154445
154446
154447
154448
154449
154450
154451
154452
154453
154454
154455
154456
154457
154458
154459
154460
154461
154462
154463
154464
154465
154466
154467
154468
154469
154470
154471
154472
154473
154474
154475
154476
154477
154478
154479
154480
154481
154482
154483
154484
154485
154486
154487
154488
154489
154490
154491
154492
154493
154494
154495
154496
154497
154498
154499
154500
154501
154502
154503
154504
154505
154506
154507
154508
154509
154510
154511
154512
154513
154514
154515
154516
154517
154518
154519
154520
154521
154522
154523
154524
154525
154526
154527
154528
154529
154530
154531
154532
154533
154534
154535
154536
154537
154538
154539
154540
154541
154542
154543
154544
154545
154546
154547
154548
154549
154550
154551
154552
154553
154554
154555
154556
154557
154558
154559
154560
154561
154562
154563
154564
154565
154566
154567
154568
154569
154570
154571
154572
154573
154574
154575
154576
154577
154578
154579
154580
154581
154582
154583
154584
154585
154586
154587
154588
154589
154590
154591
154592
154593
154594
154595
154596
154597
154598
154599
154600
154601
154602
154603
154604
154605
154606
154607
154608
154609
154610
154611
154612
154613
154614
154615
154616
154617
154618
154619
154620
154621
154622
154623
154624
154625
154626
154627
154628
154629
154630
154631
154632
154633
154634
154635
154636
154637
154638
154639
154640
154641
154642
154643
154644
154645
154646
154647
154648
154649
154650
154651
154652
154653
154654
154655
154656
154657
154658
154659
154660
154661
154662
154663
154664
154665
154666
154667
154668
154669
154670
154671
154672
154673
154674
154675
154676
154677
154678
154679
154680
154681
154682
154683
154684
154685
154686
154687
154688
154689
154690
154691
154692
154693
154694
154695
154696
154697
154698
154699
154700
154701
154702
154703
154704
154705
154706
154707
154708
154709
154710
154711
154712
154713
154714
154715
154716
154717
154718
154719
154720
154721
154722
154723
154724
154725
154726
154727
154728
154729
154730
154731
154732
154733
154734
154735
154736
154737
154738
154739
154740
154741
154742
154743
154744
154745
154746
154747
154748
154749
154750
154751
154752
154753
154754
154755
154756
154757
154758
154759
154760
154761
154762
154763
154764
154765
154766
154767
154768
154769
154770
154771
154772
154773
154774
154775
154776
154777
154778
154779
154780
154781
154782
154783
154784
154785
154786
154787
154788
154789
154790
154791
154792
154793
154794
154795
154796
154797
154798
154799
154800
154801
154802
154803
154804
154805
154806
154807
154808
154809
154810
154811
154812
154813
154814
154815
154816
154817
154818
154819
154820
154821
154822
154823
154824
154825
154826
154827
154828
154829
154830
154831
154832
154833
154834
154835
154836
154837
154838
154839
154840
154841
154842
154843
154844
154845
154846
154847
154848
154849
154850
154851
154852
154853
154854
154855
154856
154857
154858
154859
154860
154861
154862
154863
154864
154865
154866
154867
154868
154869
154870
154871
154872
154873
154874
154875
154876
154877
154878
154879
154880
154881
154882
154883
154884
154885
154886
154887
154888
154889
154890
154891
154892
154893
154894
154895
154896
154897
154898
154899
154900
154901
154902
154903
154904
154905
154906
154907
154908
154909
154910
154911
154912
154913
154914
154915
154916
154917
154918
154919
154920
154921
154922
154923
154924
154925
154926
154927
154928
154929
154930
154931
154932
154933
154934
154935
154936
154937
154938
154939
154940
154941
154942
154943
154944
154945
154946
154947
154948
154949
154950
154951
154952
154953
154954
154955
154956
154957
154958
154959
154960
154961
154962
154963
154964
154965
154966
154967
154968
154969
154970
154971
154972
154973
154974
154975
154976
154977
154978
154979
154980
154981
154982
154983
154984
154985
154986
154987
154988
154989
154990
154991
154992
154993
154994
154995
154996
154997
154998
154999
155000
155001
155002
155003
155004
155005
155006
155007
155008
155009
155010
155011
155012
155013
155014
155015
155016
155017
155018
155019
155020
155021
155022
155023
155024
155025
155026
155027
155028
155029
155030
155031
155032
155033
155034
155035
155036
155037
155038
155039
155040
155041
155042
155043
155044
155045
155046
155047
155048
155049
155050
155051
155052
155053
155054
155055
155056
155057
155058
155059
155060
155061
155062
155063
155064
155065
155066
155067
155068
155069
155070
155071
155072
155073
155074
155075
155076
155077
155078
155079
155080
155081
155082
155083
155084
155085
155086
155087
155088
155089
155090
155091
155092
155093
155094
155095
155096
155097
155098
155099
155100
155101
155102
155103
155104
155105
155106
155107
155108
155109
155110
155111
155112
155113
155114
155115
155116
155117
155118
155119
155120
155121
155122
155123
155124
155125
155126
155127
155128
155129
155130
155131
155132
155133
155134
155135
155136
155137
155138
155139
155140
155141
155142
155143
155144
155145
155146
155147
155148
155149
155150
155151
155152
155153
155154
155155
155156
155157
155158
155159
155160
155161
155162
155163
155164
155165
155166
155167
155168
155169
155170
155171
155172
155173
155174
155175
155176
155177
155178
155179
155180
155181
155182
155183
155184
155185
155186
155187
155188
155189
155190
155191
155192
155193
155194
155195
155196
155197
155198
155199
155200
155201
155202
155203
155204
155205
155206
155207
155208
155209
155210
155211
155212
155213
155214
155215
155216
155217
155218
155219
155220
155221
155222
155223
155224
155225
155226
155227
155228
155229
155230
155231
155232
155233
155234
155235
155236
155237
155238
155239
155240
155241
155242
155243
155244
155245
155246
155247
155248
155249
155250
155251
155252
155253
155254
155255
155256
155257
155258
155259
155260
155261
155262
155263
155264
155265
155266
155267
155268
155269
155270
155271
155272
155273
155274
155275
155276
155277
155278
155279
155280
155281
155282
155283
155284
155285
155286
155287
155288
155289
155290
155291
155292
155293
155294
155295
155296
155297
155298
155299
155300
155301
155302
155303
155304
155305
155306
155307
155308
155309
155310
155311
155312
155313
155314
155315
155316
155317
155318
155319
155320
155321
155322
155323
155324
155325
155326
155327
155328
155329
155330
155331
155332
155333
155334
155335
155336
155337
155338
155339
155340
155341
155342
155343
155344
155345
155346
155347
155348
155349
155350
155351
155352
155353
155354
155355
155356
155357
155358
155359
155360
155361
155362
155363
155364
155365
155366
155367
155368
155369
155370
155371
155372
155373
155374
155375
155376
155377
155378
155379
155380
155381
155382
155383
155384
155385
155386
155387
155388
155389
155390
155391
155392
155393
155394
155395
155396
155397
155398
155399
155400
155401
155402
155403
155404
155405
155406
155407
155408
155409
155410
155411
155412
155413
155414
155415
155416
155417
155418
155419
155420
155421
155422
155423
155424
155425
155426
155427
155428
155429
155430
155431
155432
155433
155434
155435
155436
155437
155438
155439
155440
155441
155442
155443
155444
155445
155446
155447
155448
155449
155450
155451
155452
155453
155454
155455
155456
155457
155458
155459
155460
155461
155462
155463
155464
155465
155466
155467
155468
155469
155470
155471
155472
155473
155474
155475
155476
155477
155478
155479
155480
155481
155482
155483
155484
155485
155486
155487
155488
155489
155490
155491
155492
155493
155494
155495
155496
155497
155498
155499
155500
155501
155502
155503
155504
155505
155506
155507
155508
155509
155510
155511
155512
155513
155514
155515
155516
155517
155518
155519
155520
155521
155522
155523
155524
155525
155526
155527
155528
155529
155530
155531
155532
155533
155534
155535
155536
155537
155538
155539
155540
155541
155542
155543
155544
155545
155546
155547
155548
155549
155550
155551
155552
155553
155554
155555
155556
155557
155558
155559
155560
155561
155562
155563
155564
155565
155566
155567
155568
155569
155570
155571
155572
155573
155574
155575
155576
155577
155578
155579
155580
155581
155582
155583
155584
155585
155586
155587
155588
155589
155590
155591
155592
155593
155594
155595
155596
155597
155598
155599
155600
155601
155602
155603
155604
155605
155606
155607
155608
155609
155610
155611
155612
155613
155614
155615
155616
155617
155618
155619
155620
155621
155622
155623
155624
155625
155626
155627
155628
155629
155630
155631
155632
155633
155634
155635
155636
155637
155638
155639
155640
155641
155642
155643
155644
155645
155646
155647
155648
155649
155650
155651
155652
155653
155654
155655
155656
155657
155658
155659
155660
155661
155662
155663
155664
155665
155666
155667
155668
155669
155670
155671
155672
155673
155674
155675
155676
155677
155678
155679
155680
155681
155682
155683
155684
155685
155686
155687
155688
155689
155690
155691
155692
155693
155694
155695
155696
155697
155698
155699
155700
155701
155702
155703
155704
155705
155706
155707
155708
155709
155710
155711
155712
155713
155714
155715
155716
155717
155718
155719
155720
155721
155722
155723
155724
155725
155726
155727
155728
155729
155730
155731
155732
155733
155734
155735
155736
155737
155738
155739
155740
155741
155742
155743
155744
155745
155746
155747
155748
155749
155750
155751
155752
155753
155754
155755
155756
155757
155758
155759
155760
155761
155762
155763
155764
155765
155766
155767
155768
155769
155770
155771
155772
155773
155774
155775
155776
155777
155778
155779
155780
155781
155782
155783
155784
155785
155786
155787
155788
155789
155790
155791
155792
155793
155794
155795
155796
155797
155798
155799
155800
155801
155802
155803
155804
155805
155806
155807
155808
155809
155810
155811
155812
155813
155814
155815
155816
155817
155818
155819
155820
155821
155822
155823
155824
155825
155826
155827
155828
155829
155830
155831
155832
155833
155834
155835
155836
155837
155838
155839
155840
155841
155842
155843
155844
155845
155846
155847
155848
155849
155850
155851
155852
155853
155854
155855
155856
155857
155858
155859
155860
155861
155862
155863
155864
155865
155866
155867
155868
155869
155870
155871
155872
155873
155874
155875
155876
155877
155878
155879
155880
155881
155882
155883
155884
155885
155886
155887
155888
155889
155890
155891
155892
155893
155894
155895
155896
155897
155898
155899
155900
155901
155902
155903
155904
155905
155906
155907
155908
155909
155910
155911
155912
155913
155914
155915
155916
155917
155918
155919
155920
155921
155922
155923
155924
155925
155926
155927
155928
155929
155930
155931
155932
155933
155934
155935
155936
155937
155938
155939
155940
155941
155942
155943
155944
155945
155946
155947
155948
155949
155950
155951
155952
155953
155954
155955
155956
155957
155958
155959
155960
155961
155962
155963
155964
155965
155966
155967
155968
155969
155970
155971
155972
155973
155974
155975
155976
155977
155978
155979
155980
155981
155982
155983
155984
155985
155986
155987
155988
155989
155990
155991
155992
155993
155994
155995
155996
155997
155998
155999
156000
156001
156002
156003
156004
156005
156006
156007
156008
156009
156010
156011
156012
156013
156014
156015
156016
156017
156018
156019
156020
156021
156022
156023
156024
156025
156026
156027
156028
156029
156030
156031
156032
156033
156034
156035
156036
156037
156038
156039
156040
156041
156042
156043
156044
156045
156046
156047
156048
156049
156050
156051
156052
156053
156054
156055
156056
156057
156058
156059
156060
156061
156062
156063
156064
156065
156066
156067
156068
156069
156070
156071
156072
156073
156074
156075
156076
156077
156078
156079
156080
156081
156082
156083
156084
156085
156086
156087
156088
156089
156090
156091
156092
156093
156094
156095
156096
156097
156098
156099
156100
156101
156102
156103
156104
156105
156106
156107
156108
156109
156110
156111
156112
156113
156114
156115
156116
156117
156118
156119
156120
156121
156122
156123
156124
156125
156126
156127
156128
156129
156130
156131
156132
156133
156134
156135
156136
156137
156138
156139
156140
156141
156142
156143
156144
156145
156146
156147
156148
156149
156150
156151
156152
156153
156154
156155
156156
156157
156158
156159
156160
156161
156162
156163
156164
156165
156166
156167
156168
156169
156170
156171
156172
156173
156174
156175
156176
156177
156178
156179
156180
156181
156182
156183
156184
156185
156186
156187
156188
156189
156190
156191
156192
156193
156194
156195
156196
156197
156198
156199
156200
156201
156202
156203
156204
156205
156206
156207
156208
156209
156210
156211
156212
156213
156214
156215
156216
156217
156218
156219
156220
156221
156222
156223
156224
156225
156226
156227
156228
156229
156230
156231
156232
156233
156234
156235
156236
156237
156238
156239
156240
156241
156242
156243
156244
156245
156246
156247
156248
156249
156250
156251
156252
156253
156254
156255
156256
156257
156258
156259
156260
156261
156262
156263
156264
156265
156266
156267
156268
156269
156270
156271
156272
156273
156274
156275
156276
156277
156278
156279
156280
156281
156282
156283
156284
156285
156286
156287
156288
156289
156290
156291
156292
156293
156294
156295
156296
156297
156298
156299
156300
156301
156302
156303
156304
156305
156306
156307
156308
156309
156310
156311
156312
156313
156314
156315
156316
156317
156318
156319
156320
156321
156322
156323
156324
156325
156326
156327
156328
156329
156330
156331
156332
156333
156334
156335
156336
156337
156338
156339
156340
156341
156342
156343
156344
156345
156346
156347
156348
156349
156350
156351
156352
156353
156354
156355
156356
156357
156358
156359
156360
156361
156362
156363
156364
156365
156366
156367
156368
156369
156370
156371
156372
156373
156374
156375
156376
156377
156378
156379
156380
156381
156382
156383
156384
156385
156386
156387
156388
156389
156390
156391
156392
156393
156394
156395
156396
156397
156398
156399
156400
156401
156402
156403
156404
156405
156406
156407
156408
156409
156410
156411
156412
156413
156414
156415
156416
156417
156418
156419
156420
156421
156422
156423
156424
156425
156426
156427
156428
156429
156430
156431
156432
156433
156434
156435
156436
156437
156438
156439
156440
156441
156442
156443
156444
156445
156446
156447
156448
156449
156450
156451
156452
156453
156454
156455
156456
156457
156458
156459
156460
156461
156462
156463
156464
156465
156466
156467
156468
156469
156470
156471
156472
156473
156474
156475
156476
156477
156478
156479
156480
156481
156482
156483
156484
156485
156486
156487
156488
156489
156490
156491
156492
156493
156494
156495
156496
156497
156498
156499
156500
156501
156502
156503
156504
156505
156506
156507
156508
156509
156510
156511
156512
156513
156514
156515
156516
156517
156518
156519
156520
156521
156522
156523
156524
156525
156526
156527
156528
156529
156530
156531
156532
156533
156534
156535
156536
156537
156538
156539
156540
156541
156542
156543
156544
156545
156546
156547
156548
156549
156550
156551
156552
156553
156554
156555
156556
156557
156558
156559
156560
156561
156562
156563
156564
156565
156566
156567
156568
156569
156570
156571
156572
156573
156574
156575
156576
156577
156578
156579
156580
156581
156582
156583
156584
156585
156586
156587
156588
156589
156590
156591
156592
156593
156594
156595
156596
156597
156598
156599
156600
156601
156602
156603
156604
156605
156606
156607
156608
156609
156610
156611
156612
156613
156614
156615
156616
156617
156618
156619
156620
156621
156622
156623
156624
156625
156626
156627
156628
156629
156630
156631
156632
156633
156634
156635
156636
156637
156638
156639
156640
156641
156642
156643
156644
156645
156646
156647
156648
156649
156650
156651
156652
156653
156654
156655
156656
156657
156658
156659
156660
156661
156662
156663
156664
156665
156666
156667
156668
156669
156670
156671
156672
156673
156674
156675
156676
156677
156678
156679
156680
156681
156682
156683
156684
156685
156686
156687
156688
156689
156690
156691
156692
156693
156694
156695
156696
156697
156698
156699
156700
156701
156702
156703
156704
156705
156706
156707
156708
156709
156710
156711
156712
156713
156714
156715
156716
156717
156718
156719
156720
156721
156722
156723
156724
156725
156726
156727
156728
156729
156730
156731
156732
156733
156734
156735
156736
156737
156738
156739
156740
156741
156742
156743
156744
156745
156746
156747
156748
156749
156750
156751
156752
156753
156754
156755
156756
156757
156758
156759
156760
156761
156762
156763
156764
156765
156766
156767
156768
156769
156770
156771
156772
156773
156774
156775
156776
156777
156778
156779
156780
156781
156782
156783
156784
156785
156786
156787
156788
156789
156790
156791
156792
156793
156794
156795
156796
156797
156798
156799
156800
156801
156802
156803
156804
156805
156806
156807
156808
156809
156810
156811
156812
156813
156814
156815
156816
156817
156818
156819
156820
156821
156822
156823
156824
156825
156826
156827
156828
156829
156830
156831
156832
156833
156834
156835
156836
156837
156838
156839
156840
156841
156842
156843
156844
156845
156846
156847
156848
156849
156850
156851
156852
156853
156854
156855
156856
156857
156858
156859
156860
156861
156862
156863
156864
156865
156866
156867
156868
156869
156870
156871
156872
156873
156874
156875
156876
156877
156878
156879
156880
156881
156882
156883
156884
156885
156886
156887
156888
156889
156890
156891
156892
156893
156894
156895
156896
156897
156898
156899
156900
156901
156902
156903
156904
156905
156906
156907
156908
156909
156910
156911
156912
156913
156914
156915
156916
156917
156918
156919
156920
156921
156922
156923
156924
156925
156926
156927
156928
156929
156930
156931
156932
156933
156934
156935
156936
156937
156938
156939
156940
156941
156942
156943
156944
156945
156946
156947
156948
156949
156950
156951
156952
156953
156954
156955
156956
156957
156958
156959
156960
156961
156962
156963
156964
156965
156966
156967
156968
156969
156970
156971
156972
156973
156974
156975
156976
156977
156978
156979
156980
156981
156982
156983
156984
156985
156986
156987
156988
156989
156990
156991
156992
156993
156994
156995
156996
156997
156998
156999
157000
157001
157002
157003
157004
157005
157006
157007
157008
157009
157010
157011
157012
157013
157014
157015
157016
157017
157018
157019
157020
157021
157022
157023
157024
157025
157026
157027
157028
157029
157030
157031
157032
157033
157034
157035
157036
157037
157038
157039
157040
157041
157042
157043
157044
157045
157046
157047
157048
157049
157050
157051
157052
157053
157054
157055
157056
157057
157058
157059
157060
157061
157062
157063
157064
157065
157066
157067
157068
157069
157070
157071
157072
157073
157074
157075
157076
157077
157078
157079
157080
157081
157082
157083
157084
157085
157086
157087
157088
157089
157090
157091
157092
157093
157094
157095
157096
157097
157098
157099
157100
157101
157102
157103
157104
157105
157106
157107
157108
157109
157110
157111
157112
157113
157114
157115
157116
157117
157118
157119
157120
157121
157122
157123
157124
157125
157126
157127
157128
157129
157130
157131
157132
157133
157134
157135
157136
157137
157138
157139
157140
157141
157142
157143
157144
157145
157146
157147
157148
157149
157150
157151
157152
157153
157154
157155
157156
157157
157158
157159
157160
157161
157162
157163
157164
157165
157166
157167
157168
157169
157170
157171
157172
157173
157174
157175
157176
157177
157178
157179
157180
157181
157182
157183
157184
157185
157186
157187
157188
157189
157190
157191
157192
157193
157194
157195
157196
157197
157198
157199
157200
157201
157202
157203
157204
157205
157206
157207
157208
157209
157210
157211
157212
157213
157214
157215
157216
157217
157218
157219
157220
157221
157222
157223
157224
157225
157226
157227
157228
157229
157230
157231
157232
157233
157234
157235
157236
157237
157238
157239
157240
157241
157242
157243
157244
157245
157246
157247
157248
157249
157250
157251
157252
157253
157254
157255
157256
157257
157258
157259
157260
157261
157262
157263
157264
157265
157266
157267
157268
157269
157270
157271
157272
157273
157274
157275
157276
463976
463977
463978
463979
463980
463981
463982
463983
463984
463985
463986
463987
463988
463989
463990
463991
463992
463993
463994
463995
463996
463997
463998
463999
464000
464001
464002
464003
464004
464005
464006
464007
464008
464009
464010
464011
464012
464013
464014
464015
464016
464017
464018
464019
464020
464021
464022
464023
464024
464025
464026
464027
464028
464029
464030
464031
464032
464033
464034
464035
464036
464037
464038
464039
464040
464041
464042
464043
464044
464045
464046
464047
464048
464049
464050
464051
464052
464053
464054
464055
464056
464057
464058
464059
464060
464061
464062
464063
464064
464065
464066
464067
464068
464069
464070
464071
464072
464073
464074
464075
464076
464077
464078
464079
464080
464081
464082
464083
464084
464085
464086
464087
464088
464089
464090
464091
464092
464093
464094
464095
464096
464097
464098
464099
464100
464101
464102
464103
464104
464105
464106
464107
464108
464109
464110
464111
464112
464113
464114
464115
464116
464117
464118
464119
464120
464121
464122
464123
464124
464125
464126
464127
464128
464129
464130
464131
464132
464133
464134
464135
464136
464137
464138
464139
464140
464141
464142
464143
464144
464145
464146
464147
464148
464149
464150
464151
464152
464153
464154
464155
464156
464157
464158
464159
464160
464161
464162
464163
464164
464165
464166
464167
464168
464169
464170
464171
464172
464173
464174
464175
464176
464177
464178
464179
464180
464181
464182
464183
464184
464185
464186
464187
464188
464189
464190
464191
464192
464193
464194
464195
464196
464197
464198
464199
464200
464201
464202
464203
464204
464205
464206
464207
464208
464209
464210
464211
464212
464213
464214
464215
464216
464217
464218
464219
464220
464221
464222
464223
464224
464225
464226
464227
464228
464229
464230
464231
464232
464233
464234
464235
464236
464237
464238
464239
464240
464241
464242
464243
464244
464245
464246
464247
464248
464249
464250
464251
464252
464253
464254
464255
464256
464257
464258
464259
464260
464261
464262
464263
464264
464265
464266
464267
464268
464269
464270
464271
464272
464273
464274
464275
464276
464277
464278
464279
464280
464281
464282
464283
464284
464285
464286
464287
464288
464289
464290
464291
464292
464293
464294
464295
464296
464297
464298
464299
464300
464301
464302
464303
464304
464305
464306
464307
464308
464309
464310
464311
464312
464313
464314
464315
464316
464317
464318
464319
464320
464321
464322
464323
464324
464325
464326
464327
464328
464329
464330
464331
464332
464333
464334
464335
464336
464337
464338
464339
464340
464341
464342
464343
464344
464345
464346
464347
464348
464349
464350
464351
464352
464353
464354
464355
464356
464357
464358
464359
464360
464361
464362
464363
464364
464365
464366
464367
464368
464369
464370
464371
464372
464373
464374
464375
464376
464377
464378
464379
464380
464381
464382
464383
464384
464385
464386
464387
464388
464389
464390
464391
464392
464393
464394
464395
464396
464397
464398
464399
464400
464401
464402
464403
464404
464405
464406
464407
464408
464409
464410
464411
464412
464413
464414
464415
464416
464417
464418
464419
464420
464421
464422
464423
464424
464425
464426
464427
464428
464429
464430
464431
464432
464433
464434
464435
464436
464437
464438
464439
464440
464441
464442
464443
464444
464445
464446
464447
464448
464449
464450
464451
464452
464453
464454
464455
464456
464457
464458
464459
464460
464461
464462
464463
464464
464465
464466
464467
464468
464469
464470
464471
464472
464473
464474
464475
464476
464477
464478
464479
464480
464481
464482
464483
464484
464485
464486
464487
464488
464489
464490
464491
464492
464493
464494
464495
464496
464497
464498
464499
464500
464501
464502
464503
464504
464505
464506
464507
464508
464509
464510
464511
464512
464513
464514
464515
464516
464517
464518
464519
464520
464521
464522
464523
464524
464525
464526
464527
464528
464529
464530
464531
464532
464533
464534
464535
464536
464537
464538
464539
464540
464541
464542
464543
464544
464545
464546
464547
464548
464549
464550
464551
464552
464553
464554
464555
464556
464557
464558
464559
464560
464561
464562
464563
464564
464565
464566
464567
464568
464569
464570
464571
464572
464573
464574
464575
464576
464577
464578
464579
464580
464581
464582
464583
464584
464585
464586
464587
464588
464589
464590
464591
464592
464593
464594
464595
464596
464597
464598
464599
464600
464601
464602
464603
464604
464605
464606
464607
464608
464609
464610
464611
464612
464613
464614
464615
464616
464617
464618
464619
464620
464621
464622
464623
464624
464625
464626
464627
464628
464629
464630
464631
464632
464633
464634
464635
464636
464637
464638
464639
464640
464641
464642
464643
464644
464645
464646
464647
464648
464649
464650
464651
464652
464653
464654
464655
464656
464657
464658
464659
464660
464661
464662
464663
464664
464665
464666
464667
464668
464669
464670
464671
464672
464673
464674
464675
464676
464677
464678
464679
464680
464681
464682
464683
464684
464685
464686
464687
464688
464689
464690
464691
464692
464693
464694
464695
464696
464697
464698
464699
464700
464701
464702
464703
464704
464705
464706
464707
464708
464709
464710
464711
464712
464713
464714
464715
464716
464717
464718
464719
464720
464721
464722
464723
464724
464725
464726
464727
464728
464729
464730
464731
464732
464733
464734
464735
464736
464737
464738
464739
464740
464741
464742
464743
464744
464745
464746
464747
464748
464749
464750
464751
464752
464753
464754
464755
464756
464757
464758
464759
464760
464761
464762
464763
464764
464765
464766
464767
464768
464769
464770
464771
464772
464773
464774
464775
464776
464777
464778
464779
464780
464781
464782
464783
464784
464785
464786
464787
464788
464789
464790
464791
464792
464793
464794
464795
464796
464797
464798
464799
464800
464801
464802
464803
464804
464805
464806
464807
464808
464809
464810
464811
464812
464813
464814
464815
464816
464817
464818
464819
464820
464821
464822
464823
464824
464825
464826
464827
464828
464829
464830
464831
464832
464833
464834
464835
464836
464837
464838
464839
464840
464841
464842
464843
464844
464845
464846
464847
464848
464849
464850
464851
464852
464853
464854
464855
464856
464857
464858
464859
464860
464861
464862
464863
464864
464865
464866
464867
464868
464869
464870
464871
464872
464873
464874
464875
464876
464877
464878
464879
464880
464881
464882
464883
464884
464885
464886
464887
464888
464889
464890
464891
464892
464893
464894
464895
464896
464897
464898
464899
464900
464901
464902
464903
464904
464905
464906
464907
464908
464909
464910
464911
464912
464913
464914
464915
464916
464917
464918
464919
464920
464921
464922
464923
464924
464925
464926
464927
464928
464929
464930
464931
464932
464933
464934
464935
464936
464937
464938
464939
464940
464941
464942
464943
464944
464945
464946
464947
464948
464949
464950
464951
464952
464953
464954
464955
464956
464957
464958
464959
464960
464961
464962
464963
464964
464965
464966
464967
464968
464969
464970
464971
464972
464973
464974
464975
464976
464977
464978
464979
464980
464981
464982
464983
464984
464985
464986
464987
464988
464989
464990
464991
464992
464993
464994
464995
464996
464997
464998
464999
465000
465001
465002
465003
465004
465005
465006
465007
465008
465009
465010
465011
465012
465013
465014
465015
465016
465017
465018
465019
465020
465021
465022
465023
465024
465025
465026
465027
465028
465029
465030
465031
465032
465033
465034
465035
465036
465037
465038
465039
465040
465041
465042
465043
465044
465045
465046
465047
465048
465049
465050
465051
465052
465053
465054
465055
465056
465057
465058
465059
465060
465061
465062
465063
465064
465065
465066
465067
465068
465069
465070
465071
465072
465073
465074
465075
465076
465077
465078
465079
465080
465081
465082
465083
465084
465085
465086
465087
465088
465089
465090
465091
465092
465093
465094
465095
465096
465097
465098
465099
465100
465101
465102
465103
465104
465105
465106
465107
465108
465109
465110
465111
465112
465113
465114
465115
465116
465117
465118
465119
465120
465121
465122
465123
465124
465125
465126
465127
465128
465129
465130
465131
465132
465133
465134
465135
465136
465137
465138
465139
465140
465141
465142
465143
465144
465145
465146
465147
465148
465149
465150
465151
465152
465153
465154
465155
465156
465157
465158
465159
465160
465161
465162
465163
465164
465165
465166
465167
465168
465169
465170
465171
465172
465173
465174
465175
465176
465177
465178
465179
465180
465181
465182
465183
465184
465185
465186
465187
465188
465189
465190
465191
465192
465193
465194
465195
465196
465197
465198
465199
465200
465201
465202
465203
465204
465205
465206
465207
465208
465209
465210
465211
465212
465213
465214
465215
465216
465217
465218
465219
465220
465221
465222
465223
465224
465225
465226
465227
465228
465229
465230
465231
465232
465233
465234
465235
465236
465237
465238
465239
465240
465241
465242
465243
465244
465245
465246
465247
465248
465249
465250
465251
465252
465253
465254
465255
465256
465257
465258
465259
465260
465261
465262
465263
465264
465265
465266
465267
465268
465269
465270
465271
465272
465273
465274
465275
465276
465277
465278
465279
465280
465281
465282
465283
465284
465285
465286
465287
465288
465289
465290
465291
465292
465293
465294
465295
465296
465297
465298
465299
465300
465301
465302
465303
465304
465305
465306
465307
465308
465309
465310
465311
465312
465313
465314
465315
465316
465317
465318
465319
465320
465321
465322
465323
465324
465325
465326
465327
465328
465329
465330
465331
465332
465333
465334
465335
465336
465337
465338
465339
465340
465341
465342
465343
465344
465345
465346
465347
465348
465349
465350
465351
465352
465353
465354
465355
465356
465357
465358
465359
465360
465361
465362
465363
465364
465365
465366
465367
465368
465369
465370
465371
465372
465373
465374
465375
465376
465377
465378
465379
465380
465381
465382
465383
465384
465385
465386
465387
465388
465389
465390
465391
465392
465393
465394
465395
465396
465397
465398
465399
465400
465401
465402
465403
465404
465405
465406
465407
465408
465409
465410
465411
465412
465413
465414
465415
465416
465417
465418
465419
465420
465421
465422
465423
465424
465425
465426
465427
465428
465429
465430
465431
465432
465433
465434
465435
465436
465437
465438
465439
465440
465441
465442
465443
465444
465445
465446
465447
465448
465449
465450
465451
465452
465453
465454
465455
465456
465457
465458
465459
465460
465461
465462
465463
465464
465465
465466
465467
465468
465469
465470
465471
465472
465473
465474
465475
465476
465477
465478
465479
465480
465481
465482
465483
465484
465485
465486
465487
465488
465489
465490
465491
465492
465493
465494
465495
465496
465497
465498
465499
465500
465501
465502
465503
465504
465505
465506
465507
465508
465509
465510
465511
465512
465513
465514
465515
465516
465517
465518
465519
465520
465521
465522
465523
465524
465525
465526
465527
465528
465529
465530
465531
465532
465533
465534
465535
465536
465537
465538
465539
465540
465541
465542
465543
465544
465545
465546
465547
465548
465549
465550
465551
465552
465553
465554
465555
465556
465557
465558
465559
465560
465561
465562
465563
465564
465565
465566
465567
465568
465569
465570
465571
465572
465573
465574
465575
465576
465577
465578
465579
465580
465581
465582
465583
465584
465585
465586
465587
465588
465589
465590
465591
465592
465593
465594
465595
465596
465597
465598
465599
465600
465601
465602
465603
465604
465605
465606
465607
465608
465609
465610
465611
465612
465613
465614
465615
465616
465617
465618
465619
465620
465621
465622
465623
465624
465625
465626
465627
465628
465629
465630
465631
465632
465633
465634
465635
465636
465637
465638
465639
465640
465641
465642
465643
465644
465645
465646
465647
465648
465649
465650
465651
465652
465653
465654
465655
465656
465657
465658
465659
465660
465661
465662
465663
465664
465665
465666
465667
465668
465669
465670
465671
465672
465673
465674
465675
465676
465677
465678
465679
465680
465681
465682
465683
465684
465685
465686
465687
465688
465689
465690
465691
465692
465693
465694
465695
465696
465697
465698
465699
465700
465701
465702
465703
465704
465705
465706
465707
465708
465709
465710
465711
465712
465713
465714
465715
465716
465717
465718
465719
465720
465721
465722
465723
465724
465725
465726
465727
465728
465729
465730
465731
465732
465733
465734
465735
465736
465737
465738
465739
465740
465741
465742
465743
465744
465745
465746
465747
465748
465749
465750
465751
465752
465753
465754
465755
465756
465757
465758
465759
465760
465761
465762
465763
465764
465765
465766
465767
465768
465769
465770
465771
465772
465773
465774
465775
465776
465777
465778
465779
465780
465781
465782
465783
465784
465785
465786
465787
465788
465789
465790
465791
465792
465793
465794
465795
465796
465797
465798
465799
465800
465801
465802
465803
465804
465805
465806
465807
465808
465809
465810
465811
465812
465813
465814
465815
465816
465817
465818
465819
465820
465821
465822
465823
465824
465825
465826
465827
465828
465829
465830
465831
465832
465833
465834
465835
465836
465837
465838
465839
465840
465841
465842
465843
465844
465845
465846
465847
465848
465849
465850
465851
465852
465853
465854
465855
465856
465857
465858
465859
465860
465861
465862
465863
465864
465865
465866
465867
465868
465869
465870
465871
465872
465873
465874
465875
465876
465877
465878
465879
465880
465881
465882
465883
465884
465885
465886
465887
465888
465889
465890
465891
465892
465893
465894
465895
465896
465897
465898
465899
465900
465901
465902
465903
465904
465905
465906
465907
465908
465909
465910
465911
465912
465913
465914
465915
465916
465917
465918
465919
465920
465921
465922
465923
465924
465925
465926
465927
465928
465929
465930
465931
465932
465933
465934
465935
465936
465937
465938
465939
465940
465941
465942
465943
465944
465945
465946
465947
465948
465949
465950
465951
465952
465953
465954
465955
465956
465957
465958
465959
465960
465961
465962
465963
465964
465965
465966
465967
465968
465969
465970
465971
465972
465973
465974
465975
465976
465977
465978
465979
465980
465981
465982
465983
465984
465985
465986
465987
465988
465989
465990
465991
465992
465993
465994
465995
465996
465997
465998
465999
466000
466001
466002
466003
466004
466005
466006
466007
466008
466009
466010
466011
466012
466013
466014
466015
466016
466017
466018
466019
466020
466021
466022
466023
466024
466025
466026
466027
466028
466029
466030
466031
466032
466033
466034
466035
466036
466037
466038
466039
466040
466041
466042
466043
466044
466045
466046
466047
466048
466049
466050
466051
466052
466053
466054
466055
466056
466057
466058
466059
466060
466061
466062
466063
466064
466065
466066
466067
466068
466069
466070
466071
466072
466073
466074
466075
466076
466077
466078
466079
466080
466081
466082
466083
466084
466085
466086
466087
466088
466089
466090
466091
466092
466093
466094
466095
466096
466097
466098
466099
466100
466101
466102
466103
466104
466105
466106
466107
466108
466109
466110
466111
466112
466113
466114
466115
466116
466117
466118
466119
466120
466121
466122
466123
466124
466125
466126
466127
466128
466129
466130
466131
466132
466133
466134
466135
466136
466137
466138
466139
466140
466141
466142
466143
466144
466145
466146
466147
466148
466149
466150
466151
466152
466153
466154
466155
466156
466157
466158
466159
466160
466161
466162
466163
466164
466165
466166
466167
466168
466169
466170
466171
466172
466173
466174
466175
466176
466177
466178
466179
466180
466181
466182
466183
466184
466185
466186
466187
466188
466189
466190
466191
466192
466193
466194
466195
466196
466197
466198
466199
466200
466201
466202
466203
466204
466205
466206
466207
466208
466209
466210
466211
466212
466213
466214
466215
466216
466217
466218
466219
466220
466221
466222
466223
466224
466225
466226
466227
466228
466229
466230
466231
466232
466233
466234
466235
466236
466237
466238
466239
466240
466241
466242
466243
466244
466245
466246
466247
466248
466249
466250
466251
466252
466253
466254
466255
466256
466257
466258
466259
466260
466261
466262
466263
466264
466265
466266
466267
466268
466269
466270
466271
466272
466273
466274
466275
466276
466277
466278
466279
466280
466281
466282
466283
466284
466285
466286
466287
466288
466289
466290
466291
466292
466293
466294
466295
466296
466297
466298
466299
466300
466301
466302
466303
466304
466305
466306
466307
466308
466309
466310
466311
466312
466313
466314
466315
466316
466317
466318
466319
466320
466321
466322
466323
466324
466325
466326
533476
533477
533478
533479
533480
533481
533482
533483
533484
533485
533486
533487
533488
533489
533490
533491
533492
533493
533494
533495
533496
533497
533498
533499
533500
533501
533502
533503
533504
533505
533506
533507
533508
533509
533510
533511
533512
533513
533514
533515
533516
533517
533518
533519
533520
533521
533522
533523
533524
533525
533526
533527
533528
533529
533530
533531
533532
533533
533534
533535
533536
533537
533538
533539
533540
533541
533542
533543
533544
533545
533546
533547
533548
533549
533550
533551
533552
533553
533554
533555
533556
533557
533558
533559
533560
533561
533562
533563
533564
533565
533566
533567
533568
533569
533570
533571
533572
533573
533574
533575
533576
533577
533578
533579
533580
533581
533582
533583
533584
533585
533586
533587
533588
533589
533590
533591
533592
533593
533594
533595
533596
533597
533598
533599
533600
533601
533602
533603
533604
533605
533606
533607
533608
533609
533610
533611
533612
533613
533614
533615
533616
533617
533618
533619
533620
533621
533622
533623
533624
533625
533626
533627
533628
533629
533630
533631
533632
533633
533634
533635
533636
533637
533638
533639
533640
533641
533642
533643
533644
533645
533646
533647
533648
533649
533650
533651
533652
533653
533654
533655
533656
533657
533658
533659
533660
533661
533662
533663
533664
533665
533666
533667
533668
533669
533670
533671
533672
533673
533674
533675
533676
533677
533678
533679
533680
533681
533682
533683
533684
533685
533686
533687
533688
533689
533690
533691
533692
533693
533694
533695
533696
533697
533698
533699
533700
533701
533702
533703
533704
533705
533706
533707
533708
533709
533710
533711
533712
533713
533714
533715
533716
533717
533718
533719
533720
533721
533722
533723
533724
533725
533726
533727
533728
533729
533730
533731
533732
533733
533734
533735
533736
533737
533738
533739
533740
533741
533742
533743
533744
533745
533746
533747
533748
533749
533750
533751
533752
533753
533754
533755
533756
533757
533758
533759
533760
533761
533762
533763
533764
533765
533766
533767
533768
533769
533770
533771
533772
533773
533774
533775
533776
533777
533778
533779
533780
533781
533782
533783
533784
533785
533786
533787
533788
533789
533790
533791
533792
533793
533794
533795
533796
533797
533798
533799
533800
533801
533802
533803
533804
533805
533806
533807
533808
533809
533810
533811
533812
533813
533814
533815
533816
533817
533818
533819
533820
533821
533822
533823
533824
533825
533826
533827
533828
533829
533830
533831
533832
533833
533834
533835
533836
533837
533838
533839
533840
533841
533842
533843
533844
533845
533846
533847
533848
533849
533850
533851
533852
533853
533854
533855
533856
533857
533858
533859
533860
533861
533862
533863
533864
533865
533866
533867
533868
533869
533870
533871
533872
533873
533874
533875
533876
533877
533878
533879
533880
533881
533882
533883
533884
533885
533886
533887
533888
533889
533890
533891
533892
533893
533894
533895
533896
533897
533898
533899
533900
533901
533902
533903
533904
533905
533906
533907
533908
533909
533910
533911
533912
533913
533914
533915
533916
533917
533918
533919
533920
533921
533922
533923
533924
533925
533926
533927
533928
533929
533930
533931
533932
533933
533934
533935
533936
533937
533938
533939
533940
533941
533942
533943
533944
533945
533946
533947
533948
533949
533950
533951
533952
533953
533954
533955
533956
533957
533958
533959
533960
533961
533962
533963
533964
533965
533966
533967
533968
533969
533970
533971
533972
533973
533974
533975
533976
533977
533978
533979
533980
533981
533982
533983
533984
533985
533986
533987
533988
533989
533990
533991
533992
533993
533994
533995
533996
533997
533998
533999
534000
534001
534002
534003
534004
534005
534006
534007
534008
534009
534010
534011
534012
534013
534014
534015
534016
534017
534018
534019
534020
534021
534022
534023
534024
534025
534026
534027
534028
534029
534030
534031
534032
534033
534034
534035
534036
534037
534038
534039
534040
534041
534042
534043
534044
534045
534046
534047
534048
534049
534050
534051
534052
534053
534054
534055
534056
534057
534058
534059
534060
534061
534062
534063
534064
534065
534066
534067
534068
534069
534070
534071
534072
534073
534074
534075
534076
534077
534078
534079
534080
534081
534082
534083
534084
534085
534086
534087
534088
534089
534090
534091
534092
534093
534094
534095
534096
534097
534098
534099
534100
534101
534102
534103
534104
534105
534106
534107
534108
534109
534110
534111
534112
534113
534114
534115
534116
534117
534118
534119
534120
534121
534122
534123
534124
534125
534126
534127
534128
534129
534130
534131
534132
534133
534134
534135
534136
534137
534138
534139
534140
534141
534142
534143
534144
534145
534146
534147
534148
534149
534150
534151
534152
534153
534154
534155
534156
534157
534158
534159
534160
534161
534162
534163
534164
534165
534166
534167
534168
534169
534170
534171
534172
534173
534174
534175
534176
534177
534178
534179
534180
534181
534182
534183
534184
534185
534186
534187
534188
534189
534190
534191
534192
534193
534194
534195
534196
534197
534198
534199
534200
534201
534202
534203
534204
534205
534206
534207
534208
534209
534210
534211
534212
534213
534214
534215
534216
534217
534218
534219
534220
534221
534222
534223
534224
534225
534226
534227
534228
534229
534230
534231
534232
534233
534234
534235
534236
534237
534238
534239
534240
534241
534242
534243
534244
534245
534246
534247
534248
534249
534250
534251
534252
534253
534254
534255
534256
534257
534258
534259
534260
534261
534262
534263
534264
534265
534266
534267
534268
534269
534270
534271
534272
534273
534274
534275
534276
534277
534278
534279
534280
534281
534282
534283
534284
534285
534286
534287
534288
534289
534290
534291
534292
534293
534294
534295
534296
534297
534298
534299
534300
534301
534302
534303
534304
534305
534306
534307
534308
534309
534310
534311
534312
534313
534314
534315
534316
534317
534318
534319
534320
534321
534322
534323
534324
534325
534326
534327
534328
534329
534330
534331
534332
534333
534334
534335
534336
534337
534338
534339
534340
534341
534342
534343
534344
534345
534346
534347
534348
534349
534350
534351
534352
534353
534354
534355
534356
534357
534358
534359
534360
534361
534362
534363
534364
534365
534366
534367
534368
534369
534370
534371
534372
534373
534374
534375
534376
534377
534378
534379
534380
534381
534382
534383
534384
534385
534386
534387
534388
534389
534390
534391
534392
534393
534394
534395
534396
534397
534398
534399
534400
534401
534402
534403
534404
534405
534406
534407
534408
534409
534410
534411
534412
534413
534414
534415
534416
534417
534418
534419
534420
534421
534422
534423
534424
534425
534426
534427
534428
534429
534430
534431
534432
534433
534434
534435
534436
534437
534438
534439
534440
534441
534442
534443
534444
534445
534446
534447
534448
534449
534450
534451
534452
534453
534454
534455
534456
534457
534458
534459
534460
534461
534462
534463
534464
534465
534466
534467
534468
534469
534470
534471
534472
534473
534474
534475
534476
534477
534478
534479
534480
534481
534482
534483
534484
534485
534486
534487
534488
534489
534490
534491
534492
534493
534494
534495
534496
534497
534498
534499
534500
534501
534502
534503
534504
534505
534506
534507
534508
534509
534510
534511
534512
534513
534514
534515
534516
534517
534518
534519
534520
534521
534522
534523
534524
534525
534526
534527
534528
534529
534530
534531
534532
534533
534534
534535
534536
534537
534538
534539
534540
534541
534542
534543
534544
534545
534546
534547
534548
534549
534550
534551
534552
534553
534554
534555
534556
534557
534558
534559
534560
534561
534562
534563
534564
534565
534566
534567
534568
534569
534570
534571
534572
534573
534574
534575
534576
534577
534578
534579
534580
534581
534582
534583
534584
534585
534586
534587
534588
534589
534590
534591
534592
534593
534594
534595
534596
534597
534598
534599
534600
534601
534602
534603
534604
534605
534606
534607
534608
534609
534610
534611
534612
534613
534614
534615
534616
534617
534618
534619
534620
534621
534622
534623
534624
534625
534626
534627
534628
534629
534630
534631
534632
534633
534634
534635
534636
534637
534638
534639
534640
534641
534642
534643
534644
534645
534646
534647
534648
534649
534650
534651
534652
534653
534654
534655
534656
534657
534658
534659
534660
534661
534662
534663
534664
534665
534666
534667
534668
534669
534670
534671
534672
534673
534674
534675
534676
534677
534678
534679
534680
534681
534682
534683
534684
534685
534686
534687
534688
534689
534690
534691
534692
534693
534694
534695
534696
534697
534698
534699
534700
534701
534702
534703
534704
534705
534706
534707
534708
534709
534710
534711
534712
534713
534714
534715
534716
534717
534718
534719
534720
534721
534722
534723
534724
534725
534726
534727
534728
534729
534730
534731
534732
534733
534734
534735
534736
534737
534738
534739
534740
534741
534742
534743
534744
534745
534746
534747
534748
534749
534750
534751
534752
534753
534754
534755
534756
534757
534758
534759
534760
534761
534762
534763
534764
534765
534766
534767
534768
534769
534770
534771
534772
534773
534774
534775
534776
534777
534778
534779
534780
534781
534782
534783
534784
534785
534786
534787
534788
534789
534790
534791
534792
534793
534794
534795
534796
534797
534798
534799
534800
534801
534802
534803
534804
534805
534806
534807
534808
534809
534810
534811
534812
534813
534814
534815
534816
534817
534818
534819
534820
534821
534822
534823
534824
534825
534826
534827
534828
534829
534830
534831
534832
534833
534834
534835
534836
534837
534838
534839
534840
534841
534842
534843
534844
534845
534846
534847
534848
534849
534850
534851
534852
534853
534854
534855
534856
534857
534858
534859
534860
534861
534862
534863
534864
534865
534866
534867
534868
534869
534870
534871
534872
534873
534874
534875
534876
534877
534878
534879
534880
534881
534882
534883
534884
534885
534886
534887
534888
534889
534890
534891
534892
534893
534894
534895
534896
534897
534898
534899
534900
534901
534902
534903
534904
534905
534906
534907
534908
534909
534910
534911
534912
534913
534914
534915
534916
534917
534918
534919
534920
534921
534922
534923
534924
534925
534926
534927
534928
534929
534930
534931
534932
534933
534934
534935
534936
534937
534938
534939
534940
534941
534942
534943
534944
534945
534946
534947
534948
534949
534950
534951
534952
534953
534954
534955
534956
534957
534958
534959
534960
534961
534962
534963
534964
534965
534966
534967
534968
534969
534970
534971
534972
534973
534974
534975
534976
534977
534978
534979
534980
534981
534982
534983
534984
534985
534986
534987
534988
534989
534990
534991
534992
534993
534994
534995
534996
534997
534998
534999
535000
535001
535002
535003
535004
535005
535006
535007
535008
535009
535010
535011
535012
535013
535014
535015
535016
535017
535018
535019
535020
535021
535022
535023
535024
535025
535026
535027
535028
535029
535030
535031
535032
535033
535034
535035
535036
535037
535038
535039
535040
535041
535042
535043
535044
535045
535046
535047
535048
535049
535050
535051
535052
535053
535054
535055
535056
535057
535058
535059
535060
535061
535062
535063
535064
535065
535066
535067
535068
535069
535070
535071
535072
535073
535074
535075
535076
535077
535078
535079
535080
535081
535082
535083
535084
535085
535086
535087
535088
535089
535090
535091
535092
535093
535094
535095
535096
535097
535098
535099
535100
535101
535102
535103
535104
535105
535106
535107
535108
535109
535110
535111
535112
535113
535114
535115
535116
535117
535118
535119
535120
535121
535122
535123
535124
535125
535126
535127
535128
535129
535130
535131
535132
535133
535134
535135
535136
535137
535138
535139
535140
535141
535142
535143
535144
535145
535146
535147
535148
535149
535150
535151
535152
535153
535154
535155
535156
535157
535158
535159
535160
535161
535162
535163
535164
535165
535166
535167
535168
535169
535170
535171
535172
535173
535174
535175
535176
535177
535178
535179
535180
535181
535182
535183
535184
535185
535186
535187
535188
535189
535190
535191
535192
535193
535194
535195
535196
535197
535198
535199
535200
535201
535202
535203
535204
535205
535206
535207
535208
535209
535210
535211
535212
535213
535214
535215
535216
535217
535218
535219
535220
535221
535222
535223
535224
535225
535226
535227
535228
535229
535230
535231
535232
535233
535234
535235
535236
535237
535238
535239
535240
535241
535242
535243
535244
535245
535246
535247
535248
535249
535250
535251
535252
535253
535254
535255
535256
535257
535258
535259
535260
535261
535262
535263
535264
535265
535266
535267
535268
535269
535270
535271
535272
535273
535274
535275
535276
535277
535278
535279
535280
535281
535282
535283
535284
535285
535286
535287
535288
535289
535290
535291
535292
535293
535294
535295
535296
535297
535298
535299
535300
535301
535302
535303
535304
535305
535306
535307
535308
535309
535310
535311
535312
535313
535314
535315
535316
535317
535318
535319
535320
535321
535322
535323
535324
535325
535326
535327
535328
535329
535330
535331
535332
535333
535334
535335
535336
535337
535338
535339
535340
535341
535342
535343
535344
535345
535346
535347
535348
535349
535350
535351
535352
535353
535354
535355
535356
535357
535358
535359
535360
535361
535362
535363
535364
535365
535366
535367
535368
535369
535370
535371
535372
535373
535374
535375
535376
535377
535378
535379
535380
535381
535382
535383
535384
535385
535386
535387
535388
535389
535390
535391
535392
535393
535394
535395
535396
535397
535398
535399
535400
535401
535402
535403
535404
535405
535406
535407
535408
535409
535410
535411
535412
535413
535414
535415
535416
535417
535418
535419
535420
535421
535422
535423
535424
535425
535426
535427
535428
535429
535430
535431
535432
535433
535434
535435
535436
535437
535438
535439
535440
535441
535442
535443
535444
535445
535446
535447
535448
535449
535450
535451
535452
535453
535454
535455
535456
535457
535458
535459
535460
535461
535462
535463
535464
535465
535466
535467
535468
535469
535470
535471
535472
535473
535474
535475
535476
535477
535478
535479
535480
535481
535482
535483
535484
535485
535486
535487
535488
535489
535490
535491
535492
535493
535494
535495
535496
535497
535498
535499
535500
535501
535502
535503
535504
535505
535506
535507
535508
535509
535510
535511
535512
535513
535514
535515
535516
535517
535518
535519
535520
535521
535522
535523
535524
535525
535526
535527
535528
535529
535530
535531
535532
535533
535534
535535
535536
535537
535538
535539
535540
535541
535542
535543
535544
535545
535546
535547
535548
535549
535550
535551
535552
535553
535554
535555
535556
535557
535558
535559
535560
535561
535562
535563
535564
535565
535566
535567
535568
535569
535570
535571
535572
535573
535574
535575
535576
535577
535578
535579
535580
535581
535582
535583
535584
535585
535586
535587
535588
535589
535590
535591
535592
535593
535594
535595
535596
535597
535598
535599
535600
535601
535602
535603
535604
535605
535606
535607
535608
535609
535610
535611
535612
535613
535614
535615
535616
535617
535618
535619
535620
535621
535622
535623
535624
535625
535626
535627
535628
535629
535630
535631
535632
535633
535634
535635
535636
535637
535638
535639
535640
535641
535642
535643
535644
535645
535646
535647
535648
535649
535650
535651
535652
535653
535654
535655
535656
535657
535658
535659
535660
535661
535662
535663
535664
535665
535666
535667
535668
535669
535670
535671
535672
535673
535674
535675
535676
535677
535678
535679
535680
535681
535682
535683
535684
535685
535686
535687
535688
535689
535690
535691
535692
535693
535694
535695
535696
535697
535698
535699
535700
535701
535702
535703
535704
535705
535706
535707
535708
535709
535710
535711
535712
535713
535714
535715
535716
535717
535718
535719
535720
535721
535722
535723
535724
535725
535726
535727
535728
535729
535730
535731
535732
535733
535734
535735
535736
535737
535738
535739
535740
535741
535742
535743
535744
535745
535746
535747
535748
535749
535750
535751
535752
535753
535754
535755
535756
535757
535758
535759
535760
535761
535762
535763
535764
535765
535766
535767
535768
535769
535770
535771
535772
535773
535774
535775
535776
535777
535778
535779
535780
535781
535782
535783
535784
535785
535786
535787
535788
535789
535790
535791
535792
535793
535794
535795
535796
535797
535798
535799
535800
535801
535802
535803
535804
535805
535806
535807
535808
535809
535810
535811
535812
535813
535814
535815
535816
535817
535818
535819
535820
535821
535822
535823
535824
535825
535826
535827
535828
535829
535830
535831
535832
535833
535834
535835
535836
535837
535838
535839
535840
535841
535842
535843
535844
535845
535846
535847
535848
535849
535850
535851
535852
535853
535854
535855
535856
535857
535858
535859
535860
535861
535862
535863
535864
535865
535866
535867
535868
535869
535870
535871
535872
535873
535874
535875
535876
535877
535878
535879
535880
535881
535882
535883
535884
535885
535886
535887
535888
535889
535890
535891
535892
535893
535894
535895
535896
535897
535898
535899
535900
535901
535902
535903
535904
535905
535906
535907
535908
535909
535910
535911
535912
535913
535914
535915
535916
535917
535918
535919
535920
535921
535922
535923
535924
535925
535926
535927
535928
535929
535930
535931
535932
535933
535934
535935
535936
535937
535938
535939
535940
535941
535942
535943
535944
535945
535946
535947
535948
535949
535950
535951
535952
535953
535954
535955
535956
535957
535958
535959
535960
535961
535962
535963
535964
535965
535966
535967
535968
535969
535970
535971
535972
535973
535974
535975
535976
535977
535978
535979
535980
535981
535982
535983
535984
535985
535986
535987
535988
535989
535990
535991
535992
535993
535994
535995
535996
535997
535998
535999
536000
536001
536002
536003
536004
536005
536006
536007
536008
536009
536010
536011
536012
536013
536014
536015
536016
536017
536018
536019
536020
536021
536022
536023
536024
536025
536026
536027
536028
536029
536030
536031
536032
536033
536034
536035
536036
536037
536038
536039
536040
536041
536042
536043
536044
536045
536046
536047
536048
536049
536050
536051
536052
536053
536054
536055
536056
536057
536058
536059
536060
536061
536062
536063
536064
536065
536066
536067
536068
536069
536070
536071
536072
536073
536074
536075
536076
536077
536078
536079
536080
536081
536082
536083
536084
536085
536086
536087
536088
536089
536090
536091
536092
536093
536094
536095
536096
536097
536098
536099
536100
536101
536102
536103
536104
536105
536106
536107
536108
536109
536110
536111
536112
536113
536114
536115
536116
536117
536118
536119
536120
536121
536122
536123
536124
536125
536126
536127
536128
536129
536130
536131
536132
536133
536134
536135
536136
536137
536138
536139
536140
536141
536142
536143
536144
536145
536146
536147
536148
536149
536150
536151
536152
536153
536154
536155
536156
536157
536158
536159
536160
536161
536162
536163
536164
536165
536166
536167
536168
536169
536170
536171
536172
536173
536174
536175
536176
536177
536178
536179
536180
536181
536182
536183
536184
536185
536186
536187
536188
536189
536190
536191
536192
536193
536194
536195
536196
536197
536198
536199
536200
536201
536202
536203
536204
536205
536206
536207
536208
536209
536210
536211
536212
536213
536214
536215
536216
536217
536218
536219
536220
536221
536222
536223
536224
536225
536226
536227
536228
536229
536230
536231
536232
536233
536234
536235
536236
536237
536238
536239
536240
536241
536242
536243
536244
536245
536246
536247
536248
536249
536250
536251
536252
536253
536254
536255
536256
536257
536258
536259
536260
536261
536262
536263
536264
536265
536266
536267
536268
536269
536270
536271
536272
536273
536274
536275
536276
536277
536278
536279
536280
536281
536282
536283
536284
536285
536286
536287
536288
536289
536290
536291
536292
536293
536294
536295
536296
536297
536298
536299
536300
536301
536302
536303
536304
536305
536306
536307
536308
536309
536310
536311
536312
536313
536314
536315
536316
536317
536318
536319
536320
536321
536322
536323
536324
536325
536326
536327
536328
536329
536330
536331
536332
536333
536334
536335
536336
536337
536338
536339
536340
536341
536342
536343
536344
536345
536346
536347
536348
536349
536350
536351
536352
536353
536354
536355
536356
536357
536358
536359
536360
536361
536362
536363
536364
536365
536366
536367
536368
536369
536370
536371
536372
536373
536374
536375
536376
536377
536378
536379
536380
536381
536382
536383
536384
536385
536386
536387
536388
536389
536390
536391
536392
536393
536394
536395
536396
536397
536398
536399
536400
536401
536402
536403
536404
536405
536406
536407
536408
536409
536410
536411
536412
536413
536414
536415
536416
536417
536418
536419
536420
536421
536422
536423
536424
536425
536426
536427
536428
536429
536430
536431
536432
536433
536434
536435
536436
536437
536438
536439
536440
536441
536442
536443
536444
536445
536446
536447
536448
536449
536450
536451
536452
536453
536454
536455
536456
536457
536458
536459
536460
536461
536462
536463
536464
536465
536466
536467
536468
536469
536470
536471
536472
536473
536474
536475
536476
536477
536478
536479
536480
536481
536482
536483
536484
536485
536486
536487
536488
536489
536490
536491
536492
536493
536494
536495
536496
536497
536498
536499
536500
536501
536502
536503
536504
536505
536506
536507
536508
536509
536510
536511
536512
536513
536514
536515
536516
536517
536518
536519
536520
536521
536522
536523
536524
536525
536526
536527
536528
536529
536530
536531
536532
536533
536534
536535
536536
536537
536538
536539
536540
536541
536542
536543
536544
536545
536546
536547
536548
536549
536550
536551
536552
536553
536554
536555
536556
536557
536558
536559
536560
536561
536562
536563
536564
536565
536566
536567
536568
536569
536570
536571
536572
536573
536574
536575
536576
536577
536578
536579
536580
536581
536582
536583
536584
536585
536586
536587
536588
536589
536590
536591
536592
536593
536594
536595
536596
536597
536598
536599
536600
536601
536602
536603
536604
536605
536606
536607
536608
536609
536610
536611
536612
536613
536614
536615
536616
536617
536618
536619
536620
536621
536622
536623
536624
536625
536626
536627
536628
536629
536630
536631
536632
536633
536634
536635
536636
536637
536638
536639
536640
536641
536642
536643
536644
536645
536646
536647
536648
536649
536650
536651
536652
536653
536654
536655
536656
536657
536658
536659
536660
536661
536662
536663
536664
536665
536666
536667
536668
536669
536670
536671
536672
536673
536674
536675
536676
536677
536678
536679
536680
536681
536682
536683
536684
536685
536686
536687
536688
536689
536690
536691
536692
536693
536694
536695
536696
536697
536698
536699
536700
536701
536702
536703
536704
536705
536706
536707
536708
536709
536710
536711
536712
536713
536714
536715
536716
536717
536718
536719
536720
536721
536722
536723
536724
536725
536726
536727
536728
536729
536730
536731
536732
536733
536734
536735
536736
536737
536738
536739
536740
536741
536742
536743
536744
536745
536746
536747
536748
536749
536750
536751
536752
536753
536754
536755
536756
536757
536758
536759
536760
536761
536762
536763
536764
536765
536766
536767
536768
536769
536770
536771
536772
536773
536774
536775
536776
536777
536778
536779
536780
536781
536782
536783
536784
536785
536786
536787
536788
536789
536790
536791
536792
536793
536794
536795
536796
536797
536798
536799
536800
536801
536802
536803
536804
536805
536806
536807
536808
536809
536810
536811
536812
536813
536814
536815
536816
536817
536818
536819
536820
536821
536822
536823
536824
536825
536826
536827
536828
536829
536830
536831
536832
536833
536834
536835
536836
536837
536838
536839
536840
536841
536842
536843
536844
536845
536846
536847
536848
536849
536850
536851
536852
536853
536854
536855
536856
536857
536858
536859
536860
536861
536862
536863
536864
536865
536866
536867
536868
536869
536870
536871
536872
536873
536874
536875
536876
536877
536878
536879
536880
536881
536882
536883
536884
536885
536886
536887
536888
536889
536890
536891
536892
536893
536894
536895
536896
536897
536898
536899
536900
536901
536902
536903
536904
536905
536906
536907
536908
536909
536910
536911
536912
536913
536914
536915
536916
536917
536918
536919
536920
536921
536922
536923
536924
536925
536926
536927
536928
536929
536930
536931
536932
536933
536934
536935
536936
536937
536938
536939
536940
536941
536942
536943
536944
536945
536946
536947
536948
536949
536950
536951
536952
536953
536954
536955
536956
536957
536958
536959
536960
536961
536962
536963
536964
536965
536966
536967
536968
536969
536970
536971
536972
536973
536974
536975
536976
536977
536978
536979
536980
536981
536982
536983
536984
536985
536986
536987
536988
536989
536990
536991
536992
536993
536994
536995
536996
536997
536998
536999
537000
537001
537002
537003
537004
537005
537006
537007
537008
537009
537010
537011
537012
537013
537014
537015
537016
537017
537018
537019
537020
537021
537022
537023
537024
537025
537026
537027
537028
537029
537030
537031
537032
537033
537034
537035
537036
537037
537038
537039
537040
537041
537042
537043
537044
537045
537046
537047
537048
537049
537050
537051
537052
537053
537054
537055
537056
537057
537058
537059
537060
537061
537062
537063
537064
537065
537066
537067
537068
537069
537070
537071
537072
537073
537074
537075
537076
537077
537078
537079
537080
537081
537082
537083
537084
537085
537086
537087
537088
537089
537090
537091
537092
537093
537094
537095
537096
537097
537098
537099
537100
537101
537102
537103
537104
537105
537106
537107
537108
537109
537110
537111
537112
537113
537114
537115
537116
537117
537118
537119
537120
537121
537122
537123
537124
537125
537126
537127
537128
537129
537130
537131
537132
537133
537134
537135
537136
537137
537138
537139
537140
537141
537142
537143
537144
537145
537146
537147
537148
537149
537150
537151
537152
537153
537154
537155
537156
537157
537158
537159
537160
537161
537162
537163
537164
537165
537166
537167
537168
537169
537170
537171
537172
537173
537174
537175
537176
537177
537178
537179
537180
537181
537182
537183
537184
537185
537186
537187
537188
537189
537190
537191
537192
537193
537194
537195
537196
537197
537198
537199
537200
537201
537202
537203
537204
537205
537206
537207
537208
537209
537210
537211
537212
537213
537214
537215
537216
537217
537218
537219
537220
537221
537222
537223
537224
537225
537226
537227
537228
537229
537230
537231
537232
537233
537234
537235
537236
537237
537238
537239
537240
537241
537242
537243
537244
537245
537246
537247
537248
537249
537250
537251
537252
537253
537254
537255
537256
537257
537258
537259
537260
537261
537262
537263
537264
537265
537266
537267
537268
537269
537270
537271
537272
537273
537274
537275
537276
537277
537278
537279
537280
537281
537282
537283
537284
537285
537286
537287
537288
537289
537290
537291
537292
537293
537294
537295
537296
537297
537298
537299
537300
537301
537302
537303
537304
537305
537306
537307
537308
537309
537310
537311
537312
537313
537314
537315
537316
537317
537318
537319
537320
537321
537322
537323
537324
537325
537326
537327
537328
537329
537330
537331
537332
537333
537334
537335
537336
537337
537338
537339
537340
537341
537342
537343
537344
537345
537346
537347
537348
537349
537350
537351
537352
537353
537354
537355
537356
537357
537358
537359
537360
537361
537362
537363
537364
537365
537366
537367
537368
537369
537370
537371
537372
537373
537374
537375
537376
537377
537378
537379
537380
537381
537382
537383
537384
537385
537386
537387
537388
537389
537390
537391
537392
537393
537394
537395
537396
537397
537398
537399
537400
537401
537402
537403
537404
537405
537406
537407
537408
537409
537410
537411
537412
537413
537414
537415
537416
537417
537418
537419
537420
537421
537422
537423
537424
537425
537426
537427
537428
537429
537430
537431
537432
537433
537434
537435
537436
537437
537438
537439
537440
537441
537442
537443
537444
537445
537446
537447
537448
537449
537450
537451
537452
537453
537454
537455
537456
537457
537458
537459
537460
537461
537462
537463
537464
537465
537466
537467
537468
537469
537470
537471
537472
537473
537474
537475
537476
537477
537478
537479
537480
537481
537482
537483
537484
537485
537486
537487
537488
537489
537490
537491
537492
537493
537494
537495
537496
537497
537498
537499
537500
537501
537502
537503
537504
537505
537506
537507
537508
537509
537510
537511
537512
537513
537514
537515
537516
537517
537518
537519
537520
537521
537522
537523
537524
537525
537526
537527
537528
537529
537530
537531
537532
537533
537534
537535
537536
537537
537538
537539
537540
537541
537542
537543
537544
537545
537546
537547
537548
537549
537550
537551
537552
537553
537554
537555
537556
537557
537558
537559
537560
537561
537562
537563
537564
537565
537566
537567
537568
537569
537570
537571
537572
537573
537574
537575
537576
537577
537578
537579
537580
537581
537582
537583
537584
537585
537586
537587
537588
537589
537590
537591
537592
537593
537594
537595
537596
537597
537598
537599
537600
537601
537602
537603
537604
537605
537606
537607
537608
537609
537610
537611
537612
537613
537614
537615
537616
537617
537618
537619
537620
537621
537622
537623
537624
537625
537626
537627
537628
537629
537630
537631
537632
537633
537634
537635
537636
537637
537638
537639
537640
537641
537642
537643
537644
537645
537646
537647
537648
537649
537650
537651
537652
537653
537654
537655
537656
537657
537658
537659
537660
537661
537662
537663
537664
537665
537666
537667
537668
537669
537670
537671
537672
537673
537674
537675
537676
537677
537678
537679
537680
537681
537682
537683
537684
537685
537686
537687
537688
537689
537690
537691
537692
537693
537694
537695
537696
537697
537698
537699
537700
537701
537702
537703
537704
537705
537706
537707
537708
537709
537710
537711
537712
537713
537714
537715
537716
537717
537718
537719
537720
537721
537722
537723
537724
537725
537726
537727
537728
537729
537730
537731
537732
537733
537734
537735
537736
537737
537738
537739
537740
537741
537742
537743
537744
537745
537746
537747
537748
537749
537750
537751
537752
537753
537754
537755
537756
537757
537758
537759
537760
537761
537762
537763
537764
537765
537766
537767
537768
537769
537770
537771
537772
537773
537774
537775
537776
537777
537778
537779
537780
537781
537782
537783
537784
537785
537786
537787
537788
537789
537790
537791
537792
537793
537794
537795
537796
537797
537798
537799
537800
537801
537802
537803
537804
537805
537806
537807
537808
537809
537810
537811
537812
537813
537814
537815
537816
537817
537818
537819
537820
537821
537822
537823
537824
537825
537826
537827
537828
537829
537830
537831
537832
537833
537834
537835
537836
537837
537838
537839
537840
537841
537842
537843
537844
537845
537846
537847
537848
537849
537850
537851
537852
537853
537854
537855
537856
537857
537858
537859
537860
537861
537862
537863
537864
537865
537866
537867
537868
537869
537870
537871
537872
537873
537874
537875
537876
537877
537878
537879
537880
537881
537882
537883
537884
537885
537886
537887
537888
537889
537890
537891
537892
537893
537894
537895
537896
537897
537898
537899
537900
537901
537902
537903
537904
537905
537906
537907
537908
537909
537910
537911
537912
537913
537914
537915
537916
537917
537918
537919
537920
537921
537922
537923
537924
537925
537926
537927
537928
537929
537930
537931
537932
537933
537934
537935
537936
537937
537938
537939
537940
537941
537942
537943
537944
537945
537946
537947
537948
537949
537950
537951
537952
537953
537954
537955
537956
537957
537958
537959
537960
537961
537962
537963
537964
537965
537966
537967
537968
537969
537970
537971
537972
537973
537974
537975
537976
537977
537978
537979
537980
537981
537982
537983
537984
537985
537986
537987
537988
537989
537990
537991
537992
537993
537994
537995
537996
537997
537998
537999
538000
538001
538002
538003
538004
538005
538006
538007
538008
538009
538010
538011
538012
538013
538014
538015
538016
538017
538018
538019
538020
538021
538022
538023
538024
538025
538026
538027
538028
538029
538030
538031
538032
538033
538034
538035
538036
538037
538038
538039
538040
538041
538042
538043
538044
538045
538046
538047
538048
538049
538050
538051
538052
538053
538054
538055
538056
538057
538058
538059
538060
538061
538062
538063
538064
538065
538066
538067
538068
538069
538070
538071
538072
538073
538074
538075
538076
538077
538078
538079
538080
538081
538082
538083
538084
538085
538086
538087
538088
538089
538090
538091
538092
538093
538094
538095
538096
538097
538098
538099
538100
538101
538102
538103
538104
538105
538106
538107
538108
538109
538110
538111
538112
538113
538114
538115
538116
538117
538118
538119
538120
538121
538122
538123
538124
538125
538126
538127
538128
538129
538130
538131
538132
538133
538134
538135
538136
538137
538138
538139
538140
538141
538142
538143
538144
538145
538146
538147
538148
538149
538150
538151
538152
538153
538154
538155
538156
538157
538158
538159
538160
538161
538162
538163
538164
538165
538166
538167
538168
538169
538170
538171
538172
538173
538174
538175
538176
538177
538178
538179
538180
538181
538182
538183
538184
538185
538186
538187
538188
538189
538190
538191
538192
538193
538194
538195
538196
538197
538198
538199
538200
538201
538202
538203
538204
538205
538206
538207
538208
538209
538210
538211
538212
538213
538214
538215
538216
538217
538218
538219
538220
538221
538222
538223
538224
538225
538226
538227
538228
538229
538230
538231
538232
538233
538234
538235
538236
538237
538238
538239
538240
538241
538242
538243
538244
538245
538246
538247
538248
538249
538250
538251
538252
538253
538254
538255
538256
538257
538258
538259
538260
538261
538262
538263
538264
538265
538266
538267
538268
538269
538270
538271
538272
538273
538274
538275
538276
538277
538278
538279
538280
538281
538282
538283
538284
538285
538286
538287
538288
538289
538290
538291
538292
538293
538294
538295
538296
538297
538298
538299
538300
538301
538302
538303
538304
538305
538306
538307
538308
538309
538310
538311
538312
538313
538314
538315
538316
538317
538318
538319
538320
538321
538322
538323
538324
538325
538326
538327
538328
538329
538330
538331
538332
538333
538334
538335
538336
538337
538338
538339
538340
538341
538342
538343
538344
538345
538346
538347
538348
538349
538350
538351
538352
538353
538354
538355
538356
538357
538358
538359
538360
538361
538362
538363
538364
538365
538366
538367
538368
538369
538370
538371
538372
538373
538374
538375
538376
538377
538378
538379
538380
538381
538382
538383
538384
538385
538386
538387
538388
538389
538390
538391
538392
538393
538394
538395
538396
538397
538398
538399
538400
538401
538402
538403
538404
538405
538406
538407
538408
538409
538410
538411
538412
538413
538414
538415
538416
538417
538418
538419
538420
538421
538422
538423
538424
538425
538426
538427
538428
538429
538430
538431
538432
538433
538434
538435
538436
538437
538438
538439
538440
538441
538442
538443
538444
538445
538446
538447
538448
538449
538450
538451
538452
538453
538454
538455
538456
538457
538458
538459
538460
538461
538462
538463
538464
538465
538466
538467
538468
538469
538470
538471
538472
538473
538474
538475
538476
538477
538478
538479
538480
538481
538482
538483
538484
538485
538486
538487
538488
538489
538490
538491
538492
538493
538494
538495
538496
538497
538498
538499
538500
538501
538502
538503
538504
538505
538506
538507
538508
538509
538510
538511
538512
538513
538514
538515
538516
538517
538518
538519
538520
538521
538522
538523
538524
538525
538526
538527
538528
538529
538530
538531
538532
538533
538534
538535
538536
538537
538538
538539
538540
538541
538542
538543
538544
538545
538546
538547
538548
538549
538550
538551
538552
538553
538554
538555
538556
538557
538558
538559
538560
538561
538562
538563
538564
538565
538566
538567
538568
538569
538570
538571
538572
538573
538574
538575
538576
553776
553777
553778
553779
553780
553781
553782
553783
553784
553785
553786
553787
553788
553789
553790
553791
553792
553793
553794
553795
553796
553797
553798
553799
553800
553801
553802
553803
553804
553805
553806
553807
553808
553809
553810
553811
553812
553813
553814
553815
553816
553817
553818
553819
553820
553821
553822
553823
553824
553825
553826
553827
553828
553829
553830
553831
553832
553833
553834
553835
553836
553837
553838
553839
553840
553841
553842
553843
553844
553845
553846
553847
553848
553849
553850
553851
553852
553853
553854
553855
553856
553857
553858
553859
553860
553861
553862
553863
553864
553865
553866
553867
553868
553869
553870
553871
553872
553873
553874
553875
553876
553877
553878
553879
553880
553881
553882
553883
553884
553885
553886
553887
553888
553889
553890
553891
553892
553893
553894
553895
553896
553897
553898
553899
553900
553901
553902
553903
553904
553905
553906
553907
553908
553909
553910
553911
553912
553913
553914
553915
553916
553917
553918
553919
553920
553921
553922
553923
553924
553925
553926
553927
553928
553929
553930
553931
553932
553933
553934
553935
553936
553937
553938
553939
553940
553941
553942
553943
553944
553945
553946
553947
553948
553949
553950
553951
553952
553953
553954
553955
553956
553957
553958
553959
553960
553961
553962
553963
553964
553965
553966
553967
553968
553969
553970
553971
553972
553973
553974
553975
553976
553977
553978
553979
553980
553981
553982
553983
553984
553985
553986
553987
553988
553989
553990
553991
553992
553993
553994
553995
553996
553997
553998
553999
554000
554001
554002
554003
554004
554005
554006
554007
554008
554009
554010
554011
554012
554013
554014
554015
554016
554017
554018
554019
554020
554021
554022
554023
554024
554025
554026
554027
554028
554029
554030
554031
554032
554033
554034
554035
554036
554037
554038
554039
554040
554041
554042
554043
554044
554045
554046
554047
554048
554049
554050
554051
554052
554053
554054
554055
554056
554057
554058
554059
554060
554061
554062
554063
554064
554065
554066
554067
554068
554069
554070
554071
554072
554073
554074
554075
554076
554077
554078
554079
554080
554081
554082
554083
554084
554085
554086
554087
554088
554089
554090
554091
554092
554093
554094
554095
554096
554097
554098
554099
554100
554101
554102
554103
554104
554105
554106
554107
554108
554109
554110
554111
554112
554113
554114
554115
554116
554117
554118
554119
554120
554121
554122
554123
554124
554125
554126
554127
554128
554129
554130
554131
554132
554133
554134
554135
554136
554137
554138
554139
554140
554141
554142
554143
554144
554145
554146
554147
554148
554149
554150
554151
554152
554153
554154
554155
554156
554157
554158
554159
554160
554161
554162
554163
554164
554165
554166
554167
554168
554169
554170
554171
554172
554173
554174
554175
554176
554177
554178
554179
554180
554181
554182
554183
554184
554185
554186
554187
554188
554189
554190
554191
554192
554193
554194
554195
554196
554197
554198
554199
554200
554201
554202
554203
554204
554205
554206
554207
554208
554209
554210
554211
554212
554213
554214
554215
554216
554217
554218
554219
554220
554221
554222
554223
554224
554225
554226
554227
554228
554229
554230
554231
554232
554233
554234
554235
554236
554237
554238
554239
554240
554241
554242
554243
554244
554245
554246
554247
554248
554249
554250
554251
554252
554253
554254
554255
554256
554257
554258
554259
554260
554261
554262
554263
554264
554265
554266
554267
554268
554269
554270
554271
554272
554273
554274
554275
554276
554277
554278
554279
554280
554281
554282
554283
554284
554285
554286
554287
554288
554289
554290
554291
554292
554293
554294
554295
554296
554297
554298
554299
554300
554301
554302
554303
554304
554305
554306
554307
554308
554309
554310
554311
554312
554313
554314
554315
554316
554317
554318
554319
554320
554321
554322
554323
554324
554325
554326
554327
554328
554329
554330
554331
554332
554333
554334
554335
554336
554337
554338
554339
554340
554341
554342
554343
554344
554345
554346
554347
554348
554349
554350
554351
554352
554353
554354
554355
554356
554357
554358
554359
554360
554361
554362
554363
554364
554365
554366
554367
554368
554369
554370
554371
554372
554373
554374
554375
554376
554377
554378
554379
554380
554381
554382
554383
554384
554385
554386
554387
554388
554389
554390
554391
554392
554393
554394
554395
554396
554397
554398
554399
554400
554401
554402
554403
554404
554405
554406
554407
554408
554409
554410
554411
554412
554413
554414
554415
554416
554417
554418
554419
554420
554421
554422
554423
554424
554425
554426
554427
554428
554429
554430
554431
554432
554433
554434
554435
554436
554437
554438
554439
554440
554441
554442
554443
554444
554445
554446
554447
554448
554449
554450
554451
554452
554453
554454
554455
554456
554457
554458
554459
554460
554461
554462
554463
554464
554465
554466
554467
554468
554469
554470
554471
554472
554473
554474
554475
554476
554477
554478
554479
554480
554481
554482
554483
554484
554485
554486
554487
554488
554489
554490
554491
554492
554493
554494
554495
554496
554497
554498
554499
554500
554501
554502
554503
554504
554505
554506
554507
554508
554509
554510
554511
554512
554513
554514
554515
554516
554517
554518
554519
554520
554521
554522
554523
554524
554525
554526
554527
554528
554529
554530
554531
554532
554533
554534
554535
554536
554537
554538
554539
554540
554541
554542
554543
554544
554545
554546
554547
554548
554549
554550
554551
554552
554553
554554
554555
554556
554557
554558
554559
554560
554561
554562
554563
554564
554565
554566
554567
554568
554569
554570
554571
554572
554573
554574
554575
554576
554577
554578
554579
554580
554581
554582
554583
554584
554585
554586
554587
554588
554589
554590
554591
554592
554593
554594
554595
554596
554597
554598
554599
554600
554601
554602
554603
554604
554605
554606
554607
554608
554609
554610
554611
554612
554613
554614
554615
554616
554617
554618
554619
554620
554621
554622
554623
554624
554625
554626
554627
554628
554629
554630
554631
554632
554633
554634
554635
554636
554637
554638
554639
554640
554641
554642
554643
554644
554645
554646
554647
554648
554649
554650
554651
554652
554653
554654
554655
554656
554657
554658
554659
554660
554661
554662
554663
554664
554665
554666
554667
554668
554669
554670
554671
554672
554673
554674
554675
554676
554677
554678
554679
554680
554681
554682
554683
554684
554685
554686
554687
554688
554689
554690
554691
554692
554693
554694
554695
554696
554697
554698
554699
554700
554701
554702
554703
554704
554705
554706
554707
554708
554709
554710
554711
554712
554713
554714
554715
554716
554717
554718
554719
554720
554721
554722
554723
554724
554725
554726
554727
554728
554729
554730
554731
554732
554733
554734
554735
554736
554737
554738
554739
554740
554741
554742
554743
554744
554745
554746
554747
554748
554749
554750
554751
554752
554753
554754
554755
554756
554757
554758
554759
554760
554761
554762
554763
554764
554765
554766
554767
554768
554769
554770
554771
554772
554773
554774
554775
554776
554777
554778
554779
554780
554781
554782
554783
554784
554785
554786
554787
554788
554789
554790
554791
554792
554793
554794
554795
554796
554797
554798
554799
554800
554801
554802
554803
554804
554805
554806
554807
554808
554809
554810
554811
554812
554813
554814
554815
554816
554817
554818
554819
554820
554821
554822
554823
554824
554825
554826
554827
554828
554829
554830
554831
554832
554833
554834
554835
554836
554837
554838
554839
554840
554841
554842
554843
554844
554845
554846
554847
554848
554849
554850
554851
554852
554853
554854
554855
554856
554857
554858
554859
554860
554861
554862
554863
554864
554865
554866
554867
554868
554869
554870
554871
554872
554873
554874
554875
554876
554877
554878
554879
554880
554881
554882
554883
554884
554885
554886
554887
554888
554889
554890
554891
554892
554893
554894
554895
554896
554897
554898
554899
554900
554901
554902
554903
554904
554905
554906
554907
554908
554909
554910
554911
554912
554913
554914
554915
554916
554917
554918
554919
554920
554921
554922
554923
554924
554925
554926
554927
554928
554929
554930
554931
554932
554933
554934
554935
554936
554937
554938
554939
554940
554941
554942
554943
554944
554945
554946
554947
554948
554949
554950
554951
554952
554953
554954
554955
554956
554957
554958
554959
554960
554961
554962
554963
554964
554965
554966
554967
554968
554969
554970
554971
554972
554973
554974
554975
554976
554977
554978
554979
554980
554981
554982
554983
554984
554985
554986
554987
554988
554989
554990
554991
554992
554993
554994
554995
554996
554997
554998
554999
555000
555001
555002
555003
555004
555005
555006
555007
555008
555009
555010
555011
555012
555013
555014
555015
555016
555017
555018
555019
555020
555021
555022
555023
555024
555025
555026
555027
555028
555029
555030
555031
555032
555033
555034
555035
555036
555037
555038
555039
555040
555041
555042
555043
555044
555045
555046
555047
555048
555049
555050
555051
555052
555053
555054
555055
555056
555057
555058
555059
555060
555061
555062
555063
555064
555065
555066
555067
555068
555069
555070
555071
555072
555073
555074
555075
555076
555077
555078
555079
555080
555081
555082
555083
555084
555085
555086
555087
555088
555089
555090
555091
555092
555093
555094
555095
555096
555097
555098
555099
555100
555101
555102
555103
555104
555105
555106
555107
555108
555109
555110
555111
555112
555113
555114
555115
555116
555117
555118
555119
555120
555121
555122
555123
555124
555125
555126
555127
555128
555129
555130
555131
555132
555133
555134
555135
555136
555137
555138
555139
555140
555141
555142
555143
555144
555145
555146
555147
555148
555149
555150
555151
555152
555153
555154
555155
555156
555157
555158
555159
555160
555161
555162
555163
555164
555165
555166
555167
555168
555169
555170
555171
555172
555173
555174
555175
555176
555177
555178
555179
555180
555181
555182
555183
555184
555185
555186
555187
555188
555189
555190
555191
555192
555193
555194
555195
555196
555197
555198
555199
555200
555201
555202
555203
555204
555205
555206
555207
555208
555209
555210
555211
555212
555213
555214
555215
555216
555217
555218
555219
555220
555221
555222
555223
555224
555225
555226
555227
555228
555229
555230
555231
555232
555233
555234
555235
555236
555237
555238
555239
555240
555241
555242
555243
555244
555245
555246
555247
555248
555249
555250
555251
555252
555253
555254
555255
555256
555257
555258
555259
555260
555261
555262
555263
555264
555265
555266
555267
555268
555269
555270
555271
555272
555273
555274
555275
555276
555277
555278
555279
555280
555281
555282
555283
555284
555285
555286
555287
555288
555289
555290
555291
555292
555293
555294
555295
555296
555297
555298
555299
555300
555301
555302
555303
555304
555305
555306
555307
555308
555309
555310
555311
555312
555313
555314
555315
555316
555317
555318
555319
555320
555321
555322
555323
555324
555325
555326
555327
555328
555329
555330
555331
555332
555333
555334
555335
555336
555337
555338
555339
555340
555341
555342
555343
555344
555345
555346
555347
555348
555349
555350
555351
555352
555353
555354
555355
555356
555357
555358
555359
555360
555361
555362
555363
555364
555365
555366
555367
555368
555369
555370
555371
555372
555373
555374
555375
555376
555377
555378
555379
555380
555381
555382
555383
555384
555385
555386
555387
555388
555389
555390
555391
555392
555393
555394
555395
555396
555397
555398
555399
555400
555401
555402
555403
555404
555405
555406
555407
555408
555409
555410
555411
555412
555413
555414
555415
555416
555417
555418
555419
555420
555421
555422
555423
555424
555425
555426
555427
555428
555429
555430
555431
555432
555433
555434
555435
555436
555437
555438
555439
555440
555441
555442
555443
555444
555445
555446
555447
555448
555449
555450
555451
555452
555453
555454
555455
555456
555457
555458
555459
555460
555461
555462
555463
555464
555465
555466
555467
555468
555469
555470
555471
555472
555473
555474
555475
555476
555477
555478
555479
555480
555481
555482
555483
555484
555485
555486
555487
555488
555489
555490
555491
555492
555493
555494
555495
555496
555497
555498
555499
555500
555501
555502
555503
555504
555505
555506
555507
555508
555509
555510
555511
555512
555513
555514
555515
555516
555517
555518
555519
555520
555521
555522
555523
555524
555525
555526
555527
555528
555529
555530
555531
555532
555533
555534
555535
555536
555537
555538
555539
555540
555541
555542
555543
555544
555545
555546
555547
555548
555549
555550
555551
555552
555553
555554
555555
555556
555557
555558
555559
555560
555561
555562
555563
555564
555565
555566
555567
555568
555569
555570
555571
555572
555573
555574
555575
555576
555577
555578
555579
555580
555581
555582
555583
555584
555585
555586
555587
555588
555589
555590
555591
555592
555593
555594
555595
555596
555597
555598
555599
555600
555601
555602
555603
555604
555605
555606
555607
555608
555609
555610
555611
555612
555613
555614
555615
555616
555617
555618
555619
555620
555621
555622
555623
555624
555625
555626
555627
555628
555629
555630
555631
555632
555633
555634
555635
555636
555637
555638
555639
555640
555641
555642
555643
555644
555645
555646
555647
555648
555649
555650
555651
555652
555653
555654
555655
555656
555657
555658
555659
555660
555661
555662
555663
555664
555665
555666
555667
555668
555669
555670
555671
555672
555673
555674
555675
555676
555677
555678
555679
555680
555681
555682
555683
555684
555685
555686
555687
555688
555689
555690
555691
555692
555693
555694
555695
555696
555697
555698
555699
555700
555701
555702
555703
555704
555705
555706
555707
555708
555709
555710
555711
555712
555713
555714
555715
555716
555717
555718
555719
555720
555721
555722
555723
555724
555725
555726
555727
555728
555729
555730
555731
555732
555733
555734
555735
555736
555737
555738
555739
555740
555741
555742
555743
555744
555745
555746
555747
555748
555749
555750
555751
555752
555753
555754
555755
555756
555757
555758
555759
555760
555761
555762
555763
555764
555765
555766
555767
555768
555769
555770
555771
555772
555773
555774
555775
555776
555777
555778
555779
555780
555781
555782
555783
555784
555785
555786
555787
555788
555789
555790
555791
555792
555793
555794
555795
555796
555797
555798
555799
555800
555801
555802
555803
555804
555805
555806
555807
555808
555809
555810
555811
555812
555813
555814
555815
555816
555817
555818
555819
555820
555821
555822
555823
555824
555825
555826
555827
555828
555829
555830
555831
555832
555833
555834
555835
555836
555837
555838
555839
555840
555841
555842
555843
555844
555845
555846
555847
555848
555849
555850
555851
555852
555853
555854
555855
555856
555857
555858
555859
555860
555861
555862
555863
555864
555865
555866
555867
555868
555869
555870
555871
555872
555873
555874
555875
555876
555877
555878
555879
555880
555881
555882
555883
555884
555885
555886
555887
555888
555889
555890
555891
555892
555893
555894
555895
555896
555897
555898
555899
555900
555901
555902
555903
555904
555905
555906
555907
555908
555909
555910
555911
555912
555913
555914
555915
555916
555917
555918
555919
555920
555921
555922
555923
555924
555925
555926
555927
555928
555929
555930
555931
555932
555933
555934
555935
555936
555937
555938
555939
555940
555941
555942
555943
555944
555945
555946
555947
555948
555949
555950
555951
555952
555953
555954
555955
555956
555957
555958
555959
555960
555961
555962
555963
555964
555965
555966
555967
555968
555969
555970
555971
555972
555973
555974
555975
555976
555977
555978
555979
555980
555981
555982
555983
555984
555985
555986
555987
555988
555989
555990
555991
555992
555993
555994
555995
555996
555997
555998
555999
556000
556001
556002
556003
556004
556005
556006
556007
556008
556009
556010
556011
556012
556013
556014
556015
556016
556017
556018
556019
556020
556021
556022
556023
556024
556025
556026
556027
556028
556029
556030
556031
556032
556033
556034
556035
556036
556037
556038
556039
556040
556041
556042
556043
556044
556045
556046
556047
556048
556049
556050
556051
556052
556053
556054
556055
556056
556057
556058
556059
556060
556061
556062
556063
556064
556065
556066
556067
556068
556069
556070
556071
556072
556073
556074
556075
556076
556077
556078
556079
556080
556081
556082
556083
556084
556085
556086
556087
556088
556089
556090
556091
556092
556093
556094
556095
556096
556097
556098
556099
556100
556101
556102
556103
556104
556105
556106
556107
556108
556109
556110
556111
556112
556113
556114
556115
556116
556117
556118
556119
556120
556121
556122
556123
556124
556125
556126
556127
556128
556129
556130
556131
556132
556133
556134
556135
556136
556137
556138
556139
556140
556141
556142
556143
556144
556145
556146
556147
556148
556149
556150
556151
556152
556153
556154
556155
556156
556157
556158
556159
556160
556161
556162
556163
556164
556165
556166
556167
556168
556169
556170
556171
556172
556173
556174
556175
556176
556177
556178
556179
556180
556181
556182
556183
556184
556185
556186
556187
556188
556189
556190
556191
556192
556193
556194
556195
556196
556197
556198
556199
556200
556201
556202
556203
556204
556205
556206
556207
556208
556209
556210
556211
556212
556213
556214
556215
556216
556217
556218
556219
556220
556221
556222
556223
556224
556225
556226
556227
556228
556229
556230
556231
556232
556233
556234
556235
556236
556237
556238
556239
556240
556241
556242
556243
556244
556245
556246
556247
556248
556249
556250
556251
556252
556253
556254
556255
556256
556257
556258
556259
556260
556261
556262
556263
556264
556265
556266
556267
556268
556269
556270
556271
556272
556273
556274
556275
556276
556277
556278
556279
556280
556281
556282
556283
556284
556285
556286
556287
556288
556289
556290
556291
556292
556293
556294
556295
556296
556297
556298
556299
556300
556301
556302
556303
556304
556305
556306
556307
556308
556309
556310
556311
556312
556313
556314
556315
556316
556317
556318
556319
556320
556321
556322
556323
556324
556325
556326
556327
556328
556329
556330
556331
556332
556333
556334
556335
556336
556337
556338
556339
556340
556341
556342
556343
556344
556345
556346
556347
556348
556349
556350
556351
556352
556353
556354
556355
556356
556357
556358
556359
556360
556361
556362
556363
556364
556365
556366
556367
556368
556369
556370
556371
556372
556373
556374
556375
556376
556377
556378
556379
556380
556381
556382
556383
556384
556385
556386
556387
556388
556389
556390
556391
556392
556393
556394
556395
556396
556397
556398
556399
556400
556401
556402
556403
556404
556405
556406
556407
556408
556409
556410
556411
556412
556413
556414
556415
556416
556417
556418
556419
556420
556421
556422
556423
556424
556425
556426
556427
556428
556429
556430
556431
556432
556433
556434
556435
556436
556437
556438
556439
556440
556441
556442
556443
556444
556445
556446
556447
556448
556449
556450
556451
556452
556453
556454
556455
556456
556457
556458
556459
556460
556461
556462
556463
556464
556465
556466
556467
556468
556469
556470
556471
556472
556473
556474
556475
556476
556477
556478
556479
556480
556481
556482
556483
556484
556485
556486
556487
556488
556489
556490
556491
556492
556493
556494
556495
556496
556497
556498
556499
556500
556501
556502
556503
556504
556505
556506
556507
556508
556509
556510
556511
556512
556513
556514
556515
556516
556517
556518
556519
556520
556521
556522
556523
556524
556525
556526
556527
556528
556529
556530
556531
556532
556533
556534
556535
556536
556537
556538
556539
556540
556541
556542
556543
556544
556545
556546
556547
556548
556549
556550
556551
556552
556553
556554
556555
556556
556557
556558
556559
556560
556561
556562
556563
556564
556565
556566
556567
556568
556569
556570
556571
556572
556573
556574
556575
556576
556577
556578
556579
556580
556581
556582
556583
556584
556585
556586
556587
556588
556589
556590
556591
556592
556593
556594
556595
556596
556597
556598
556599
556600
556601
556602
556603
556604
556605
556606
556607
556608
556609
556610
556611
556612
556613
556614
556615
556616
556617
556618
556619
556620
556621
556622
556623
556624
556625
556626
556627
556628
556629
556630
556631
556632
556633
556634
556635
556636
556637
556638
556639
556640
556641
556642
556643
556644
556645
556646
556647
556648
556649
556650
556651
556652
556653
556654
556655
556656
556657
556658
556659
556660
556661
556662
556663
556664
556665
556666
556667
556668
556669
556670
556671
556672
556673
556674
556675
556676
556677
556678
556679
556680
556681
556682
556683
556684
556685
556686
556687
556688
556689
556690
556691
556692
556693
556694
556695
556696
556697
556698
556699
556700
556701
556702
556703
556704
556705
556706
556707
556708
556709
556710
556711
556712
556713
556714
556715
556716
556717
556718
556719
556720
556721
556722
556723
556724
556725
556726
556727
556728
556729
556730
556731
556732
556733
556734
556735
556736
556737
556738
556739
556740
556741
556742
556743
556744
556745
556746
556747
556748
556749
556750
556751
556752
556753
556754
556755
556756
556757
556758
556759
556760
556761
556762
556763
556764
556765
556766
556767
556768
556769
556770
556771
556772
556773
556774
556775
556776
556777
556778
556779
556780
556781
556782
556783
556784
556785
556786
556787
556788
556789
556790
556791
556792
556793
556794
556795
556796
556797
556798
556799
556800
556801
556802
556803
556804
556805
556806
556807
556808
556809
556810
556811
556812
556813
556814
556815
556816
556817
556818
556819
556820
556821
556822
556823
556824
556825
556826
556827
556828
556829
556830
556831
556832
556833
556834
556835
556836
556837
556838
556839
556840
556841
556842
556843
556844
556845
556846
556847
556848
556849
556850
556851
556852
556853
556854
556855
556856
556857
556858
556859
556860
556861
556862
556863
556864
556865
556866
556867
556868
556869
556870
556871
556872
556873
556874
556875
556876
556877
556878
556879
556880
556881
556882
556883
556884
556885
556886
556887
556888
556889
556890
556891
556892
556893
556894
556895
556896
556897
556898
556899
556900
556901
556902
556903
556904
556905
556906
556907
556908
556909
556910
556911
556912
556913
556914
556915
556916
556917
556918
556919
556920
556921
556922
556923
556924
556925
556926
556927
556928
556929
556930
556931
556932
556933
556934
556935
556936
556937
556938
556939
556940
556941
556942
556943
556944
556945
556946
556947
556948
556949
556950
556951
556952
556953
556954
556955
556956
556957
556958
556959
556960
556961
556962
556963
556964
556965
556966
556967
556968
556969
556970
556971
556972
556973
556974
556975
556976
556977
556978
556979
556980
556981
556982
556983
556984
556985
556986
556987
556988
556989
556990
556991
556992
556993
556994
556995
556996
556997
556998
556999
557000
557001
557002
557003
557004
557005
557006
557007
557008
557009
557010
557011
557012
557013
557014
557015
557016
557017
557018
557019
557020
557021
557022
557023
557024
557025
557026
557027
557028
557029
557030
557031
557032
557033
557034
557035
557036
557037
557038
557039
557040
557041
557042
557043
557044
557045
557046
557047
557048
557049
557050
557051
557052
557053
557054
557055
557056
557057
557058
557059
557060
557061
557062
557063
557064
557065
557066
557067
557068
557069
557070
557071
557072
557073
557074
557075
557076
557077
557078
557079
557080
557081
557082
557083
557084
557085
557086
557087
557088
557089
557090
557091
557092
557093
557094
557095
557096
557097
557098
557099
557100
557101
557102
557103
557104
557105
557106
557107
557108
557109
557110
557111
557112
557113
557114
557115
557116
557117
557118
557119
557120
557121
557122
557123
557124
557125
557126
557127
557128
557129
557130
557131
557132
557133
557134
557135
557136
557137
557138
557139
557140
557141
557142
557143
557144
557145
557146
557147
557148
557149
557150
557151
557152
557153
557154
557155
557156
557157
557158
557159
557160
557161
557162
557163
557164
557165
557166
557167
557168
557169
557170
557171
557172
557173
557174
557175
557176
557177
557178
557179
557180
557181
557182
557183
557184
557185
557186
557187
557188
557189
557190
557191
557192
557193
557194
557195
557196
557197
557198
557199
557200
557201
557202
557203
557204
557205
557206
557207
557208
557209
557210
557211
557212
557213
557214
557215
557216
557217
557218
557219
557220
557221
557222
557223
557224
557225
557226
557227
557228
557229
557230
557231
557232
557233
557234
557235
557236
557237
557238
557239
557240
557241
557242
557243
557244
557245
557246
557247
557248
557249
557250
557251
557252
557253
557254
557255
557256
557257
557258
557259
557260
557261
557262
557263
557264
557265
557266
557267
557268
557269
557270
557271
557272
557273
557274
557275
557276
557277
557278
557279
557280
557281
557282
557283
557284
557285
557286
557287
557288
557289
557290
557291
557292
557293
557294
557295
557296
557297
557298
557299
557300
557301
557302
557303
557304
557305
557306
557307
557308
557309
557310
557311
557312
557313
557314
557315
557316
557317
557318
557319
557320
557321
557322
557323
557324
557325
557326
557327
557328
557329
557330
557331
557332
557333
557334
557335
557336
557337
557338
557339
557340
557341
557342
557343
557344
557345
557346
557347
557348
557349
557350
557351
557352
557353
557354
557355
557356
557357
557358
557359
557360
557361
557362
557363
557364
557365
557366
557367
557368
557369
557370
557371
557372
557373
557374
557375
557376
557377
557378
557379
557380
557381
557382
557383
557384
557385
557386
557387
557388
557389
557390
557391
557392
557393
557394
557395
557396
557397
557398
557399
557400
557401
557402
557403
557404
557405
557406
557407
557408
557409
557410
557411
557412
557413
557414
557415
557416
557417
557418
557419
557420
557421
557422
557423
557424
557425
557426
557427
557428
557429
557430
557431
557432
557433
557434
557435
557436
557437
557438
557439
557440
557441
557442
557443
557444
557445
557446
557447
557448
557449
557450
557451
557452
557453
557454
557455
557456
557457
557458
557459
557460
557461
557462
557463
557464
557465
557466
557467
557468
557469
557470
557471
557472
557473
557474
557475
557476
557477
557478
557479
557480
557481
557482
557483
557484
557485
557486
557487
557488
557489
557490
557491
557492
557493
557494
557495
557496
557497
557498
557499
557500
557501
557502
557503
557504
557505
557506
557507
557508
557509
557510
557511
557512
557513
557514
557515
557516
557517
557518
557519
557520
557521
557522
557523
557524
557525
557526
557527
557528
557529
557530
557531
557532
557533
557534
557535
557536
557537
557538
557539
557540
557541
557542
557543
557544
557545
557546
557547
557548
557549
557550
557551
557552
557553
557554
557555
557556
557557
557558
557559
557560
557561
557562
557563
557564
557565
557566
557567
557568
557569
557570
557571
557572
557573
557574
557575
557576
557577
557578
557579
557580
557581
557582
557583
557584
557585
557586
557587
557588
557589
557590
557591
557592
557593
557594
557595
557596
557597
557598
557599
557600
557601
557602
557603
557604
557605
557606
557607
557608
557609
557610
557611
557612
557613
557614
557615
557616
557617
557618
557619
557620
557621
557622
557623
557624
557625
557626
557627
557628
557629
557630
557631
557632
557633
557634
557635
557636
557637
557638
557639
557640
557641
557642
557643
557644
557645
557646
557647
557648
557649
557650
557651
557652
557653
557654
557655
557656
557657
557658
557659
557660
557661
557662
557663
557664
557665
557666
557667
557668
557669
557670
557671
557672
557673
557674
557675
557676
557677
557678
557679
557680
557681
557682
557683
557684
557685
557686
557687
557688
557689
557690
557691
557692
557693
557694
557695
557696
557697
557698
557699
557700
557701
557702
557703
557704
557705
557706
557707
557708
557709
557710
557711
557712
557713
557714
557715
557716
557717
557718
557719
557720
557721
557722
557723
557724
557725
557726
557727
557728
557729
557730
557731
557732
557733
557734
557735
557736
557737
557738
557739
557740
557741
557742
557743
557744
557745
557746
557747
557748
557749
557750
557751
557752
557753
557754
557755
557756
557757
557758
557759
557760
557761
557762
557763
557764
557765
557766
557767
557768
557769
557770
557771
557772
557773
557774
557775
557776
557777
557778
557779
557780
557781
557782
557783
557784
557785
557786
557787
557788
557789
557790
557791
557792
557793
557794
557795
557796
557797
557798
557799
557800
557801
557802
557803
557804
557805
557806
557807
557808
557809
557810
557811
557812
557813
557814
557815
557816
557817
557818
557819
557820
557821
557822
557823
557824
557825
557826
557827
557828
557829
557830
557831
557832
557833
557834
557835
557836
557837
557838
557839
557840
557841
557842
557843
557844
557845
557846
557847
557848
557849
557850
557851
557852
557853
557854
557855
557856
557857
557858
557859
557860
557861
557862
557863
557864
557865
557866
557867
557868
557869
557870
557871
557872
557873
557874
557875
557876
557877
557878
557879
557880
557881
557882
557883
557884
557885
557886
557887
557888
557889
557890
557891
557892
557893
557894
557895
557896
557897
557898
557899
557900
557901
557902
557903
557904
557905
557906
557907
557908
557909
557910
557911
557912
557913
557914
557915
557916
557917
557918
557919
557920
557921
557922
557923
557924
557925
557926
557927
557928
557929
557930
557931
557932
557933
557934
557935
557936
557937
557938
557939
557940
557941
557942
557943
557944
557945
557946
557947
557948
557949
557950
557951
557952
557953
557954
557955
557956
557957
557958
557959
557960
557961
557962
557963
557964
557965
557966
557967
557968
557969
557970
557971
557972
557973
557974
557975
557976
557977
557978
557979
557980
557981
557982
557983
557984
557985
557986
557987
557988
557989
557990
557991
557992
557993
557994
557995
557996
557997
557998
557999
558000
558001
558002
558003
558004
558005
558006
558007
558008
558009
558010
558011
558012
558013
558014
558015
558016
558017
558018
558019
558020
558021
558022
558023
558024
558025
558026
558027
558028
558029
558030
558031
558032
558033
558034
558035
558036
558037
558038
558039
558040
558041
558042
558043
558044
558045
558046
558047
558048
558049
558050
558051
558052
558053
558054
558055
558056
558057
558058
558059
558060
558061
558062
558063
558064
558065
558066
558067
558068
558069
558070
558071
558072
558073
558074
558075
558076
580526
580527
580528
580529
580530
580531
580532
580533
580534
580535
580536
580537
580538
580539
580540
580541
580542
580543
580544
580545
580546
580547
580548
580549
580550
580551
580552
580553
580554
580555
580556
580557
580558
580559
580560
580561
580562
580563
580564
580565
580566
580567
580568
580569
580570
580571
580572
580573
580574
580575
580576
580577
580578
580579
580580
580581
580582
580583
580584
580585
580586
580587
580588
580589
580590
580591
580592
580593
580594
580595
580596
580597
580598
580599
580600
580601
580602
580603
580604
580605
580606
580607
580608
580609
580610
580611
580612
580613
580614
580615
580616
580617
580618
580619
580620
580621
580622
580623
580624
580625
580626
580627
580628
580629
580630
580631
580632
580633
580634
580635
580636
580637
580638
580639
580640
580641
580642
580643
580644
580645
580646
580647
580648
580649
580650
580651
580652
580653
580654
580655
580656
580657
580658
580659
580660
580661
580662
580663
580664
580665
580666
580667
580668
580669
580670
580671
580672
580673
580674
580675
580676
580677
580678
580679
580680
580681
580682
580683
580684
580685
580686
580687
580688
580689
580690
580691
580692
580693
580694
580695
580696
580697
580698
580699
580700
580701
580702
580703
580704
580705
580706
580707
580708
580709
580710
580711
580712
580713
580714
580715
580716
580717
580718
580719
580720
580721
580722
580723
580724
580725
580726
580727
580728
580729
580730
580731
580732
580733
580734
580735
580736
580737
580738
580739
580740
580741
580742
580743
580744
580745
580746
580747
580748
580749
580750
580751
580752
580753
580754
580755
580756
580757
580758
580759
580760
580761
580762
580763
580764
580765
580766
580767
580768
580769
580770
580771
580772
580773
580774
580775
580776
580777
580778
580779
580780
580781
580782
580783
580784
580785
580786
580787
580788
580789
580790
580791
580792
580793
580794
580795
580796
580797
580798
580799
580800
580801
580802
580803
580804
580805
580806
580807
580808
580809
580810
580811
580812
580813
580814
580815
580816
580817
580818
580819
580820
580821
580822
580823
580824
580825
580826
580827
580828
580829
580830
580831
580832
580833
580834
580835
580836
580837
580838
580839
580840
580841
580842
580843
580844
580845
580846
580847
580848
580849
580850
580851
580852
580853
580854
580855
580856
580857
580858
580859
580860
580861
580862
580863
580864
580865
580866
580867
580868
580869
580870
580871
580872
580873
580874
580875
580876
580877
580878
580879
580880
580881
580882
580883
580884
580885
580886
580887
580888
580889
580890
580891
580892
580893
580894
580895
580896
580897
580898
580899
580900
580901
580902
580903
580904
580905
580906
580907
580908
580909
580910
580911
580912
580913
580914
580915
580916
580917
580918
580919
580920
580921
580922
580923
580924
580925
580926
580927
580928
580929
580930
580931
580932
580933
580934
580935
580936
580937
580938
580939
580940
580941
580942
580943
580944
580945
580946
580947
580948
580949
580950
580951
580952
580953
580954
580955
580956
580957
580958
580959
580960
580961
580962
580963
580964
580965
580966
580967
580968
580969
580970
580971
580972
580973
580974
580975
580976
580977
580978
580979
580980
580981
580982
580983
580984
580985
580986
580987
580988
580989
580990
580991
580992
580993
580994
580995
580996
580997
580998
580999
581000
581001
581002
581003
581004
581005
581006
581007
581008
581009
581010
581011
581012
581013
581014
581015
581016
581017
581018
581019
581020
581021
581022
581023
581024
581025
581026
581027
581028
581029
581030
581031
581032
581033
581034
581035
581036
581037
581038
581039
581040
581041
581042
581043
581044
581045
581046
581047
581048
581049
581050
581051
581052
581053
581054
581055
581056
581057
581058
581059
581060
581061
581062
581063
581064
581065
581066
581067
581068
581069
581070
581071
581072
581073
581074
581075
581076
581077
581078
581079
581080
581081
581082
581083
581084
581085
581086
581087
581088
581089
581090
581091
581092
581093
581094
581095
581096
581097
581098
581099
581100
581101
581102
581103
581104
581105
581106
581107
581108
581109
581110
581111
581112
581113
581114
581115
581116
581117
581118
581119
581120
581121
581122
581123
581124
581125
581126
581127
581128
581129
581130
581131
581132
581133
581134
581135
581136
581137
581138
581139
581140
581141
581142
581143
581144
581145
581146
581147
581148
581149
581150
581151
581152
581153
581154
581155
581156
581157
581158
581159
581160
581161
581162
581163
581164
581165
581166
581167
581168
581169
581170
581171
581172
581173
581174
581175
581176
581177
581178
581179
581180
581181
581182
581183
581184
581185
581186
581187
581188
581189
581190
581191
581192
581193
581194
581195
581196
581197
581198
581199
581200
581201
581202
581203
581204
581205
581206
581207
581208
581209
581210
581211
581212
581213
581214
581215
581216
581217
581218
581219
581220
581221
581222
581223
581224
581225
581226
581227
581228
581229
581230
581231
581232
581233
581234
581235
581236
581237
581238
581239
581240
581241
581242
581243
581244
581245
581246
581247
581248
581249
581250
581251
581252
581253
581254
581255
581256
581257
581258
581259
581260
581261
581262
581263
581264
581265
581266
581267
581268
581269
581270
581271
581272
581273
581274
581275
581276
581277
581278
581279
581280
581281
581282
581283
581284
581285
581286
581287
581288
581289
581290
581291
581292
581293
581294
581295
581296
581297
581298
581299
581300
581301
581302
581303
581304
581305
581306
581307
581308
581309
581310
581311
581312
581313
581314
581315
581316
581317
581318
581319
581320
581321
581322
581323
581324
581325
581326
581327
581328
581329
581330
581331
581332
581333
581334
581335
581336
581337
581338
581339
581340
581341
581342
581343
581344
581345
581346
581347
581348
581349
581350
581351
581352
581353
581354
581355
581356
581357
581358
581359
581360
581361
581362
581363
581364
581365
581366
581367
581368
581369
581370
581371
581372
581373
581374
581375
581376
581377
581378
581379
581380
581381
581382
581383
581384
581385
581386
581387
581388
581389
581390
581391
581392
581393
581394
581395
581396
581397
581398
581399
581400
581401
581402
581403
581404
581405
581406
581407
581408
581409
581410
581411
581412
581413
581414
581415
581416
581417
581418
581419
581420
581421
581422
581423
581424
581425
581426
581427
581428
581429
581430
581431
581432
581433
581434
581435
581436
581437
581438
581439
581440
581441
581442
581443
581444
581445
581446
581447
581448
581449
581450
581451
581452
581453
581454
581455
581456
581457
581458
581459
581460
581461
581462
581463
581464
581465
581466
581467
581468
581469
581470
581471
581472
581473
581474
581475
581476
581477
581478
581479
581480
581481
581482
581483
581484
581485
581486
581487
581488
581489
581490
581491
581492
581493
581494
581495
581496
581497
581498
581499
581500
581501
581502
581503
581504
581505
581506
581507
581508
581509
581510
581511
581512
581513
581514
581515
581516
581517
581518
581519
581520
581521
581522
581523
581524
581525
581526
581527
581528
581529
581530
581531
581532
581533
581534
581535
581536
581537
581538
581539
581540
581541
581542
581543
581544
581545
581546
581547
581548
581549
581550
581551
581552
581553
581554
581555
581556
581557
581558
581559
581560
581561
581562
581563
581564
581565
581566
581567
581568
581569
581570
581571
581572
581573
581574
581575
581576
581577
581578
581579
581580
581581
581582
581583
581584
581585
581586
581587
581588
581589
581590
581591
581592
581593
581594
581595
581596
581597
581598
581599
581600
581601
581602
581603
581604
581605
581606
581607
581608
581609
581610
581611
581612
581613
581614
581615
581616
581617
581618
581619
581620
581621
581622
581623
581624
581625
581626
581627
581628
581629
581630
581631
581632
581633
581634
581635
581636
581637
581638
581639
581640
581641
581642
581643
581644
581645
581646
581647
581648
581649
581650
581651
581652
581653
581654
581655
581656
581657
581658
581659
581660
581661
581662
581663
581664
581665
581666
581667
581668
581669
581670
581671
581672
581673
581674
581675
581676
581677
581678
581679
581680
581681
581682
581683
581684
581685
581686
581687
581688
581689
581690
581691
581692
581693
581694
581695
581696
581697
581698
581699
581700
581701
581702
581703
581704
581705
581706
581707
581708
581709
581710
581711
581712
581713
581714
581715
581716
581717
581718
581719
581720
581721
581722
581723
581724
581725
581726
581727
581728
581729
581730
581731
581732
581733
581734
581735
581736
581737
581738
581739
581740
581741
581742
581743
581744
581745
581746
581747
581748
581749
581750
581751
581752
581753
581754
581755
581756
581757
581758
581759
581760
581761
581762
581763
581764
581765
581766
581767
581768
581769
581770
581771
581772
581773
581774
581775
581776
581777
581778
581779
581780
581781
581782
581783
581784
581785
581786
581787
581788
581789
581790
581791
581792
581793
581794
581795
581796
581797
581798
581799
581800
581801
581802
581803
581804
581805
581806
581807
581808
581809
581810
581811
581812
581813
581814
581815
581816
581817
581818
581819
581820
581821
581822
581823
581824
581825
581826
581827
581828
581829
581830
581831
581832
581833
581834
581835
581836
581837
581838
581839
581840
581841
581842
581843
581844
581845
581846
581847
581848
581849
581850
581851
581852
581853
581854
581855
581856
581857
581858
581859
581860
581861
581862
581863
581864
581865
581866
581867
581868
581869
581870
581871
581872
581873
581874
581875
581876
581877
581878
581879
581880
581881
581882
581883
581884
581885
581886
581887
581888
581889
581890
581891
581892
581893
581894
581895
581896
581897
581898
581899
581900
581901
581902
581903
581904
581905
581906
581907
581908
581909
581910
581911
581912
581913
581914
581915
581916
581917
581918
581919
581920
581921
581922
581923
581924
581925
581926
581927
581928
581929
581930
581931
581932
581933
581934
581935
581936
581937
581938
581939
581940
581941
581942
581943
581944
581945
581946
581947
581948
581949
581950
581951
581952
581953
581954
581955
581956
581957
581958
581959
581960
581961
581962
581963
581964
581965
581966
581967
581968
581969
581970
581971
581972
581973
581974
581975
581976
581977
581978
581979
581980
581981
581982
581983
581984
581985
581986
581987
581988
581989
581990
581991
581992
581993
581994
581995
581996
581997
581998
581999
582000
582001
582002
582003
582004
582005
582006
582007
582008
582009
582010
582011
582012
582013
582014
582015
582016
582017
582018
582019
582020
582021
582022
582023
582024
582025
582026
582027
582028
582029
582030
582031
582032
582033
582034
582035
582036
582037
582038
582039
582040
582041
582042
582043
582044
582045
582046
582047
582048
582049
582050
582051
582052
582053
582054
582055
582056
582057
582058
582059
582060
582061
582062
582063
582064
582065
582066
582067
582068
582069
582070
582071
582072
582073
582074
582075
582076
582077
582078
582079
582080
582081
582082
582083
582084
582085
582086
582087
582088
582089
582090
582091
582092
582093
582094
582095
582096
582097
582098
582099
582100
582101
582102
582103
582104
582105
582106
582107
582108
582109
582110
582111
582112
582113
582114
582115
582116
582117
582118
582119
582120
582121
582122
582123
582124
582125
582126
582127
582128
582129
582130
582131
582132
582133
582134
582135
582136
582137
582138
582139
582140
582141
582142
582143
582144
582145
582146
582147
582148
582149
582150
582151
582152
582153
582154
582155
582156
582157
582158
582159
582160
582161
582162
582163
582164
582165
582166
582167
582168
582169
582170
582171
582172
582173
582174
582175
582176
582177
582178
582179
582180
582181
582182
582183
582184
582185
582186
582187
582188
582189
582190
582191
582192
582193
582194
582195
582196
582197
582198
582199
582200
582201
582202
582203
582204
582205
582206
582207
582208
582209
582210
582211
582212
582213
582214
582215
582216
582217
582218
582219
582220
582221
582222
582223
582224
582225
582226
582227
582228
582229
582230
582231
582232
582233
582234
582235
582236
582237
582238
582239
582240
582241
582242
582243
582244
582245
582246
582247
582248
582249
582250
582251
582252
582253
582254
582255
582256
582257
582258
582259
582260
582261
582262
582263
582264
582265
582266
582267
582268
582269
582270
582271
582272
582273
582274
582275
582276
582277
582278
582279
582280
582281
582282
582283
582284
582285
582286
582287
582288
582289
582290
582291
582292
582293
582294
582295
582296
582297
582298
582299
582300
582301
582302
582303
582304
582305
582306
582307
582308
582309
582310
582311
582312
582313
582314
582315
582316
582317
582318
582319
582320
582321
582322
582323
582324
582325
582326
582327
582328
582329
582330
582331
582332
582333
582334
582335
582336
582337
582338
582339
582340
582341
582342
582343
582344
582345
582346
582347
582348
582349
582350
582351
582352
582353
582354
582355
582356
582357
582358
582359
582360
582361
582362
582363
582364
582365
582366
582367
582368
582369
582370
582371
582372
582373
582374
582375
582376
582377
582378
582379
582380
582381
582382
582383
582384
582385
582386
582387
582388
582389
582390
582391
582392
582393
582394
582395
582396
582397
582398
582399
582400
582401
582402
582403
582404
582405
582406
582407
582408
582409
582410
582411
582412
582413
582414
582415
582416
582417
582418
582419
582420
582421
582422
582423
582424
582425
582426
582427
582428
582429
582430
582431
582432
582433
582434
582435
582436
582437
582438
582439
582440
582441
582442
582443
582444
582445
582446
582447
582448
582449
582450
582451
582452
582453
582454
582455
582456
582457
582458
582459
582460
582461
582462
582463
582464
582465
582466
582467
582468
582469
582470
582471
582472
582473
582474
582475
582476
582477
582478
582479
582480
582481
582482
582483
582484
582485
582486
582487
582488
582489
582490
582491
582492
582493
582494
582495
582496
582497
582498
582499
582500
582501
582502
582503
582504
582505
582506
582507
582508
582509
582510
582511
582512
582513
582514
582515
582516
582517
582518
582519
582520
582521
582522
582523
582524
582525
582526
582527
582528
582529
582530
582531
582532
582533
582534
582535
582536
582537
582538
582539
582540
582541
582542
582543
582544
582545
582546
582547
582548
582549
582550
582551
582552
582553
582554
582555
582556
582557
582558
582559
582560
582561
582562
582563
582564
582565
582566
582567
582568
582569
582570
582571
582572
582573
582574
582575
582576
582577
582578
582579
582580
582581
582582
582583
582584
582585
582586
582587
582588
582589
582590
582591
582592
582593
582594
582595
582596
582597
582598
582599
582600
582601
582602
582603
582604
582605
582606
582607
582608
582609
582610
582611
582612
582613
582614
582615
582616
582617
582618
582619
582620
582621
582622
582623
582624
582625
582626
582627
582628
582629
582630
582631
582632
582633
582634
582635
582636
582637
582638
582639
582640
582641
582642
582643
582644
582645
582646
582647
582648
582649
582650
582651
582652
582653
582654
582655
582656
582657
582658
582659
582660
582661
582662
582663
582664
582665
582666
582667
582668
582669
582670
582671
582672
582673
582674
582675
582676
590076
590077
590078
590079
590080
590081
590082
590083
590084
590085
590086
590087
590088
590089
590090
590091
590092
590093
590094
590095
590096
590097
590098
590099
590100
590101
590102
590103
590104
590105
590106
590107
590108
590109
590110
590111
590112
590113
590114
590115
590116
590117
590118
590119
590120
590121
590122
590123
590124
590125
590126
590127
590128
590129
590130
590131
590132
590133
590134
590135
590136
590137
590138
590139
590140
590141
590142
590143
590144
590145
590146
590147
590148
590149
590150
590151
590152
590153
590154
590155
590156
590157
590158
590159
590160
590161
590162
590163
590164
590165
590166
590167
590168
590169
590170
590171
590172
590173
590174
590175
590176
590177
590178
590179
590180
590181
590182
590183
590184
590185
590186
590187
590188
590189
590190
590191
590192
590193
590194
590195
590196
590197
590198
590199
590200
590201
590202
590203
590204
590205
590206
590207
590208
590209
590210
590211
590212
590213
590214
590215
590216
590217
590218
590219
590220
590221
590222
590223
590224
590225
590226
590227
590228
590229
590230
590231
590232
590233
590234
590235
590236
590237
590238
590239
590240
590241
590242
590243
590244
590245
590246
590247
590248
590249
590250
590251
590252
590253
590254
590255
590256
590257
590258
590259
590260
590261
590262
590263
590264
590265
590266
590267
590268
590269
590270
590271
590272
590273
590274
590275
590276
590277
590278
590279
590280
590281
590282
590283
590284
590285
590286
590287
590288
590289
590290
590291
590292
590293
590294
590295
590296
590297
590298
590299
590300
590301
590302
590303
590304
590305
590306
590307
590308
590309
590310
590311
590312
590313
590314
590315
590316
590317
590318
590319
590320
590321
590322
590323
590324
590325
590326
590327
590328
590329
590330
590331
590332
590333
590334
590335
590336
590337
590338
590339
590340
590341
590342
590343
590344
590345
590346
590347
590348
590349
590350
590351
590352
590353
590354
590355
590356
590357
590358
590359
590360
590361
590362
590363
590364
590365
590366
590367
590368
590369
590370
590371
590372
590373
590374
590375
590376
590377
590378
590379
590380
590381
590382
590383
590384
590385
590386
590387
590388
590389
590390
590391
590392
590393
590394
590395
590396
590397
590398
590399
590400
590401
590402
590403
590404
590405
590406
590407
590408
590409
590410
590411
590412
590413
590414
590415
590416
590417
590418
590419
590420
590421
590422
590423
590424
590425
590426
590427
590428
590429
590430
590431
590432
590433
590434
590435
590436
590437
590438
590439
590440
590441
590442
590443
590444
590445
590446
590447
590448
590449
590450
590451
590452
590453
590454
590455
590456
590457
590458
590459
590460
590461
590462
590463
590464
590465
590466
590467
590468
590469
590470
590471
590472
590473
590474
590475
590476
590477
590478
590479
590480
590481
590482
590483
590484
590485
590486
590487
590488
590489
590490
590491
590492
590493
590494
590495
590496
590497
590498
590499
590500
590501
590502
590503
590504
590505
590506
590507
590508
590509
590510
590511
590512
590513
590514
590515
590516
590517
590518
590519
590520
590521
590522
590523
590524
590525
590526
590527
590528
590529
590530
590531
590532
590533
590534
590535
590536
590537
590538
590539
590540
590541
590542
590543
590544
590545
590546
590547
590548
590549
590550
590551
590552
590553
590554
590555
590556
590557
590558
590559
590560
590561
590562
590563
590564
590565
590566
590567
590568
590569
590570
590571
590572
590573
590574
590575
590576
590577
590578
590579
590580
590581
590582
590583
590584
590585
590586
590587
590588
590589
590590
590591
590592
590593
590594
590595
590596
590597
590598
590599
590600
590601
590602
590603
590604
590605
590606
590607
590608
590609
590610
590611
590612
590613
590614
590615
590616
590617
590618
590619
590620
590621
590622
590623
590624
590625
590626
590627
590628
590629
590630
590631
590632
590633
590634
590635
590636
590637
590638
590639
590640
590641
590642
590643
590644
590645
590646
590647
590648
590649
590650
590651
590652
590653
590654
590655
590656
590657
590658
590659
590660
590661
590662
590663
590664
590665
590666
590667
590668
590669
590670
590671
590672
590673
590674
590675
590676
590677
590678
590679
590680
590681
590682
590683
590684
590685
590686
590687
590688
590689
590690
590691
590692
590693
590694
590695
590696
590697
590698
590699
590700
590701
590702
590703
590704
590705
590706
590707
590708
590709
590710
590711
590712
590713
590714
590715
590716
590717
590718
590719
590720
590721
590722
590723
590724
590725
590726
590727
590728
590729
590730
590731
590732
590733
590734
590735
590736
590737
590738
590739
590740
590741
590742
590743
590744
590745
590746
590747
590748
590749
590750
590751
590752
590753
590754
590755
590756
590757
590758
590759
590760
590761
590762
590763
590764
590765
590766
590767
590768
590769
590770
590771
590772
590773
590774
590775
590776
590777
590778
590779
590780
590781
590782
590783
590784
590785
590786
590787
590788
590789
590790
590791
590792
590793
590794
590795
590796
590797
590798
590799
590800
590801
590802
590803
590804
590805
590806
590807
590808
590809
590810
590811
590812
590813
590814
590815
590816
590817
590818
590819
590820
590821
590822
590823
590824
590825
590826
590827
590828
590829
590830
590831
590832
590833
590834
590835
590836
590837
590838
590839
590840
590841
590842
590843
590844
590845
590846
590847
590848
590849
590850
590851
590852
590853
590854
590855
590856
590857
590858
590859
590860
590861
590862
590863
590864
590865
590866
590867
590868
590869
590870
590871
590872
590873
590874
590875
590876
590877
590878
590879
590880
590881
590882
590883
590884
590885
590886
590887
590888
590889
590890
590891
590892
590893
590894
590895
590896
590897
590898
590899
590900
590901
590902
590903
590904
590905
590906
590907
590908
590909
590910
590911
590912
590913
590914
590915
590916
590917
590918
590919
590920
590921
590922
590923
590924
590925
590926
590927
590928
590929
590930
590931
590932
590933
590934
590935
590936
590937
590938
590939
590940
590941
590942
590943
590944
590945
590946
590947
590948
590949
590950
590951
590952
590953
590954
590955
590956
590957
590958
590959
590960
590961
590962
590963
590964
590965
590966
590967
590968
590969
590970
590971
590972
590973
590974
590975
590976
590977
590978
590979
590980
590981
590982
590983
590984
590985
590986
590987
590988
590989
590990
590991
590992
590993
590994
590995
590996
590997
590998
590999
591000
591001
591002
591003
591004
591005
591006
591007
591008
591009
591010
591011
591012
591013
591014
591015
591016
591017
591018
591019
591020
591021
591022
591023
591024
591025
591026
591027
591028
591029
591030
591031
591032
591033
591034
591035
591036
591037
591038
591039
591040
591041
591042
591043
591044
591045
591046
591047
591048
591049
591050
591051
591052
591053
591054
591055
591056
591057
591058
591059
591060
591061
591062
591063
591064
591065
591066
591067
591068
591069
591070
591071
591072
591073
591074
591075
591076
591077
591078
591079
591080
591081
591082
591083
591084
591085
591086
591087
591088
591089
591090
591091
591092
591093
591094
591095
591096
591097
591098
591099
591100
591101
591102
591103
591104
591105
591106
591107
591108
591109
591110
591111
591112
591113
591114
591115
591116
591117
591118
591119
591120
591121
591122
591123
591124
591125
591126
591127
591128
591129
591130
591131
591132
591133
591134
591135
591136
591137
591138
591139
591140
591141
591142
591143
591144
591145
591146
591147
591148
591149
591150
591151
591152
591153
591154
591155
591156
591157
591158
591159
591160
591161
591162
591163
591164
591165
591166
591167
591168
591169
591170
591171
591172
591173
591174
591175
591176
591177
591178
591179
591180
591181
591182
591183
591184
591185
591186
591187
591188
591189
591190
591191
591192
591193
591194
591195
591196
591197
591198
591199
591200
591201
591202
591203
591204
591205
591206
591207
591208
591209
591210
591211
591212
591213
591214
591215
591216
591217
591218
591219
591220
591221
591222
591223
591224
591225
591226
591227
591228
591229
591230
591231
591232
591233
591234
591235
591236
591237
591238
591239
591240
591241
591242
591243
591244
591245
591246
591247
591248
591249
591250
591251
591252
591253
591254
591255
591256
591257
591258
591259
591260
591261
591262
591263
591264
591265
591266
591267
591268
591269
591270
591271
591272
591273
591274
591275
591276
591277
591278
591279
591280
591281
591282
591283
591284
591285
591286
591287
591288
591289
591290
591291
591292
591293
591294
591295
591296
591297
591298
591299
591300
591301
591302
591303
591304
591305
591306
591307
591308
591309
591310
591311
591312
591313
591314
591315
591316
591317
591318
591319
591320
591321
591322
591323
591324
591325
591326
591327
591328
591329
591330
591331
591332
591333
591334
591335
591336
591337
591338
591339
591340
591341
591342
591343
591344
591345
591346
591347
591348
591349
591350
591351
591352
591353
591354
591355
591356
591357
591358
591359
591360
591361
591362
591363
591364
591365
591366
591367
591368
591369
591370
591371
591372
591373
591374
591375
591376
591377
591378
591379
591380
591381
591382
591383
591384
591385
591386
591387
591388
591389
591390
591391
591392
591393
591394
591395
591396
591397
591398
591399
591400
591401
591402
591403
591404
591405
591406
591407
591408
591409
591410
591411
591412
591413
591414
591415
591416
591417
591418
591419
591420
591421
591422
591423
591424
591425
591426
591427
591428
591429
591430
591431
591432
591433
591434
591435
591436
591437
591438
591439
591440
591441
591442
591443
591444
591445
591446
591447
591448
591449
591450
591451
591452
591453
591454
591455
591456
591457
591458
591459
591460
591461
591462
591463
591464
591465
591466
591467
591468
591469
591470
591471
591472
591473
591474
591475
591476
591477
591478
591479
591480
591481
591482
591483
591484
591485
591486
591487
591488
591489
591490
591491
591492
591493
591494
591495
591496
591497
591498
591499
591500
591501
591502
591503
591504
591505
591506
591507
591508
591509
591510
591511
591512
591513
591514
591515
591516
591517
591518
591519
591520
591521
591522
591523
591524
591525
591526
591527
591528
591529
591530
591531
591532
591533
591534
591535
591536
591537
591538
591539
591540
591541
591542
591543
591544
591545
591546
591547
591548
591549
591550
591551
591552
591553
591554
591555
591556
591557
591558
591559
591560
591561
591562
591563
591564
591565
591566
591567
591568
591569
591570
591571
591572
591573
591574
591575
591576
591577
591578
591579
591580
591581
591582
591583
591584
591585
591586
591587
591588
591589
591590
591591
591592
591593
591594
591595
591596
591597
591598
591599
591600
591601
591602
591603
591604
591605
591606
591607
591608
591609
591610
591611
591612
591613
591614
591615
591616
591617
591618
591619
591620
591621
591622
591623
591624
591625
591626
591627
591628
591629
591630
591631
591632
591633
591634
591635
591636
591637
591638
591639
591640
591641
591642
591643
591644
591645
591646
591647
591648
591649
591650
591651
591652
591653
591654
591655
591656
591657
591658
591659
591660
591661
591662
591663
591664
591665
591666
591667
591668
591669
591670
591671
591672
591673
591674
591675
591676
591677
591678
591679
591680
591681
591682
591683
591684
591685
591686
591687
591688
591689
591690
591691
591692
591693
591694
591695
591696
591697
591698
591699
591700
591701
591702
591703
591704
591705
591706
591707
591708
591709
591710
591711
591712
591713
591714
591715
591716
591717
591718
591719
591720
591721
591722
591723
591724
591725
591726
591727
591728
591729
591730
591731
591732
591733
591734
591735
591736
591737
591738
591739
591740
591741
591742
591743
591744
591745
591746
591747
591748
591749
591750
591751
591752
591753
591754
591755
591756
591757
591758
591759
591760
591761
591762
591763
591764
591765
591766
591767
591768
591769
591770
591771
591772
591773
591774
591775
591776
591777
591778
591779
591780
591781
591782
591783
591784
591785
591786
591787
591788
591789
591790
591791
591792
591793
591794
591795
591796
591797
591798
591799
591800
591801
591802
591803
591804
591805
591806
591807
591808
591809
591810
591811
591812
591813
591814
591815
591816
591817
591818
591819
591820
591821
591822
591823
591824
591825
591826
591827
591828
591829
591830
591831
591832
591833
591834
591835
591836
591837
591838
591839
591840
591841
591842
591843
591844
591845
591846
591847
591848
591849
591850
591851
591852
591853
591854
591855
591856
591857
591858
591859
591860
591861
591862
591863
591864
591865
591866
591867
591868
591869
591870
591871
591872
591873
591874
591875
591876
591877
591878
591879
591880
591881
591882
591883
591884
591885
591886
591887
591888
591889
591890
591891
591892
591893
591894
591895
591896
591897
591898
591899
591900
591901
591902
591903
591904
591905
591906
591907
591908
591909
591910
591911
591912
591913
591914
591915
591916
591917
591918
591919
591920
591921
591922
591923
591924
591925
591926
591927
591928
591929
591930
591931
591932
591933
591934
591935
591936
591937
591938
591939
591940
591941
591942
591943
591944
591945
591946
591947
591948
591949
591950
591951
591952
591953
591954
591955
591956
591957
591958
591959
591960
591961
591962
591963
591964
591965
591966
591967
591968
591969
591970
591971
591972
591973
591974
591975
591976
591977
591978
591979
591980
591981
591982
591983
591984
591985
591986
591987
591988
591989
591990
591991
591992
591993
591994
591995
591996
591997
591998
591999
592000
592001
592002
592003
592004
592005
592006
592007
592008
592009
592010
592011
592012
592013
592014
592015
592016
592017
592018
592019
592020
592021
592022
592023
592024
592025
592026
592027
592028
592029
592030
592031
592032
592033
592034
592035
592036
592037
592038
592039
592040
592041
592042
592043
592044
592045
592046
592047
592048
592049
592050
592051
592052
592053
592054
592055
592056
592057
592058
592059
592060
592061
592062
592063
592064
592065
592066
592067
592068
592069
592070
592071
592072
592073
592074
592075
592076
592077
592078
592079
592080
592081
592082
592083
592084
592085
592086
592087
592088
592089
592090
592091
592092
592093
592094
592095
592096
592097
592098
592099
592100
592101
592102
592103
592104
592105
592106
592107
592108
592109
592110
592111
592112
592113
592114
592115
592116
592117
592118
592119
592120
592121
592122
592123
592124
592125
592126
592127
592128
592129
592130
592131
592132
592133
592134
592135
592136
592137
592138
592139
592140
592141
592142
592143
592144
592145
592146
592147
592148
592149
592150
592151
592152
592153
592154
592155
592156
592157
592158
592159
592160
592161
592162
592163
592164
592165
592166
592167
592168
592169
592170
592171
592172
592173
592174
592175
592176
592177
592178
592179
592180
592181
592182
592183
592184
592185
592186
592187
592188
592189
592190
592191
592192
592193
592194
592195
592196
592197
592198
592199
592200
592201
592202
592203
592204
592205
592206
592207
592208
592209
592210
592211
592212
592213
592214
592215
592216
592217
592218
592219
592220
592221
592222
592223
592224
592225
592226
592227
592228
592229
592230
592231
592232
592233
592234
592235
592236
592237
592238
592239
592240
592241
592242
592243
592244
592245
592246
592247
592248
592249
592250
592251
592252
592253
592254
592255
592256
592257
592258
592259
592260
592261
592262
592263
592264
592265
592266
592267
592268
592269
592270
592271
592272
592273
592274
592275
592276
592277
592278
592279
592280
592281
592282
592283
592284
592285
592286
592287
592288
592289
592290
592291
592292
592293
592294
592295
592296
592297
592298
592299
592300
592301
592302
592303
592304
592305
592306
592307
592308
592309
592310
592311
592312
592313
592314
592315
592316
592317
592318
592319
592320
592321
592322
592323
592324
592325
592326
592327
592328
592329
592330
592331
592332
592333
592334
592335
592336
592337
592338
592339
592340
592341
592342
592343
592344
592345
592346
592347
592348
592349
592350
592351
592352
592353
592354
592355
592356
592357
592358
592359
592360
592361
592362
592363
592364
592365
592366
592367
592368
592369
592370
592371
592372
592373
592374
592375
592376
592377
592378
592379
592380
592381
592382
592383
592384
592385
592386
592387
592388
592389
592390
592391
592392
592393
592394
592395
592396
592397
592398
592399
592400
592401
592402
592403
592404
592405
592406
592407
592408
592409
592410
592411
592412
592413
592414
592415
592416
592417
592418
592419
592420
592421
592422
592423
592424
592425
592426
592427
592428
592429
592430
592431
592432
592433
592434
592435
592436
592437
592438
592439
592440
592441
592442
592443
592444
592445
592446
592447
592448
592449
592450
592451
592452
592453
592454
592455
592456
592457
592458
592459
592460
592461
592462
592463
592464
592465
592466
592467
592468
592469
592470
592471
592472
592473
592474
592475
592476
592477
592478
592479
592480
592481
592482
592483
592484
592485
592486
592487
592488
592489
592490
592491
592492
592493
592494
592495
592496
592497
592498
592499
592500
592501
592502
592503
592504
592505
592506
592507
592508
592509
592510
592511
592512
592513
592514
592515
592516
592517
592518
592519
592520
592521
592522
592523
592524
592525
592526
592527
592528
592529
592530
592531
592532
592533
592534
592535
592536
592537
592538
592539
592540
592541
592542
592543
592544
592545
592546
592547
592548
592549
592550
592551
592552
592553
592554
592555
592556
592557
592558
592559
592560
592561
592562
592563
592564
592565
592566
592567
592568
592569
592570
592571
592572
592573
592574
592575
592576
592577
592578
592579
592580
592581
592582
592583
592584
592585
592586
592587
592588
592589
592590
592591
592592
592593
592594
592595
592596
592597
592598
592599
592600
592601
592602
592603
592604
592605
592606
592607
592608
592609
592610
592611
592612
592613
592614
592615
592616
592617
592618
592619
592620
592621
592622
592623
592624
592625
592626
592627
592628
592629
592630
592631
592632
592633
592634
592635
592636
592637
592638
592639
592640
592641
592642
592643
592644
592645
592646
592647
592648
592649
592650
592651
592652
592653
592654
592655
592656
592657
592658
592659
592660
592661
592662
592663
592664
592665
592666
592667
592668
592669
592670
592671
592672
592673
592674
592675
592676
592677
592678
592679
592680
592681
592682
592683
592684
592685
592686
592687
592688
592689
592690
592691
592692
592693
592694
592695
592696
592697
592698
592699
592700
592701
592702
592703
592704
592705
592706
592707
592708
592709
592710
592711
592712
592713
592714
592715
592716
592717
592718
592719
592720
592721
592722
592723
592724
592725
592726
592727
592728
592729
592730
592731
592732
592733
592734
592735
592736
592737
592738
592739
592740
592741
592742
592743
592744
592745
592746
592747
592748
592749
592750
592751
592752
592753
592754
592755
592756
592757
592758
592759
592760
592761
592762
592763
592764
592765
592766
592767
592768
592769
592770
592771
592772
592773
592774
592775
592776
592777
592778
592779
592780
592781
592782
592783
592784
592785
592786
592787
592788
592789
592790
592791
592792
592793
592794
592795
592796
592797
592798
592799
592800
592801
592802
592803
592804
592805
592806
592807
592808
592809
592810
592811
592812
592813
592814
592815
592816
592817
592818
592819
592820
592821
592822
592823
592824
592825
592826
592827
592828
592829
592830
592831
592832
592833
592834
592835
592836
592837
592838
592839
592840
592841
592842
592843
592844
592845
592846
592847
592848
592849
592850
592851
592852
592853
592854
592855
592856
592857
592858
592859
592860
592861
592862
592863
592864
592865
592866
592867
592868
592869
592870
592871
592872
592873
592874
592875
592876
592877
592878
592879
592880
592881
592882
592883
592884
592885
592886
592887
592888
592889
592890
592891
592892
592893
592894
592895
592896
592897
592898
592899
592900
592901
592902
592903
592904
592905
592906
592907
592908
592909
592910
592911
592912
592913
592914
592915
592916
592917
592918
592919
592920
592921
592922
592923
592924
592925
592926
592927
592928
592929
592930
592931
592932
592933
592934
592935
592936
592937
592938
592939
592940
592941
592942
592943
592944
592945
592946
592947
592948
592949
592950
592951
592952
592953
592954
592955
592956
592957
592958
592959
592960
592961
592962
592963
592964
592965
592966
592967
592968
592969
592970
592971
592972
592973
592974
592975
592976
592977
592978
592979
592980
592981
592982
592983
592984
592985
592986
592987
592988
592989
592990
592991
592992
592993
592994
592995
592996
592997
592998
592999
593000
593001
593002
593003
593004
593005
593006
593007
593008
593009
593010
593011
593012
593013
593014
593015
593016
593017
593018
593019
593020
593021
593022
593023
593024
593025
593026
593027
593028
593029
593030
593031
593032
593033
593034
593035
593036
593037
593038
593039
593040
593041
593042
593043
593044
593045
593046
593047
593048
593049
593050
593051
593052
593053
593054
593055
593056
593057
593058
593059
593060
593061
593062
593063
593064
593065
593066
593067
593068
593069
593070
593071
593072
593073
593074
593075
593076
593077
593078
593079
593080
593081
593082
593083
593084
593085
593086
593087
593088
593089
593090
593091
593092
593093
593094
593095
593096
593097
593098
593099
593100
593101
593102
593103
593104
593105
593106
593107
593108
593109
593110
593111
593112
593113
593114
593115
593116
593117
593118
593119
593120
593121
593122
593123
593124
593125
593126
593127
593128
593129
593130
593131
593132
593133
593134
593135
593136
593137
593138
593139
593140
593141
593142
593143
593144
593145
593146
593147
593148
593149
593150
593151
593152
593153
593154
593155
593156
593157
593158
593159
593160
593161
593162
593163
593164
593165
593166
593167
593168
593169
593170
593171
593172
593173
593174
593175
593176
595826
595827
595828
595829
595830
595831
595832
595833
595834
595835
595836
595837
595838
595839
595840
595841
595842
595843
595844
595845
595846
595847
595848
595849
595850
595851
595852
595853
595854
595855
595856
595857
595858
595859
595860
595861
595862
595863
595864
595865
595866
595867
595868
595869
595870
595871
595872
595873
595874
595875
595876
595877
595878
595879
595880
595881
595882
595883
595884
595885
595886
595887
595888
595889
595890
595891
595892
595893
595894
595895
595896
595897
595898
595899
595900
595901
595902
595903
595904
595905
595906
595907
595908
595909
595910
595911
595912
595913
595914
595915
595916
595917
595918
595919
595920
595921
595922
595923
595924
595925
595926
595927
595928
595929
595930
595931
595932
595933
595934
595935
595936
595937
595938
595939
595940
595941
595942
595943
595944
595945
595946
595947
595948
595949
595950
595951
595952
595953
595954
595955
595956
595957
595958
595959
595960
595961
595962
595963
595964
595965
595966
595967
595968
595969
595970
595971
595972
595973
595974
595975
595976
595977
595978
595979
595980
595981
595982
595983
595984
595985
595986
595987
595988
595989
595990
595991
595992
595993
595994
595995
595996
595997
595998
595999
596000
596001
596002
596003
596004
596005
596006
596007
596008
596009
596010
596011
596012
596013
596014
596015
596016
596017
596018
596019
596020
596021
596022
596023
596024
596025
596026
596027
596028
596029
596030
596031
596032
596033
596034
596035
596036
596037
596038
596039
596040
596041
596042
596043
596044
596045
596046
596047
596048
596049
596050
596051
596052
596053
596054
596055
596056
596057
596058
596059
596060
596061
596062
596063
596064
596065
596066
596067
596068
596069
596070
596071
596072
596073
596074
596075
596076
596077
596078
596079
596080
596081
596082
596083
596084
596085
596086
596087
596088
596089
596090
596091
596092
596093
596094
596095
596096
596097
596098
596099
596100
596101
596102
596103
596104
596105
596106
596107
596108
596109
596110
596111
596112
596113
596114
596115
596116
596117
596118
596119
596120
596121
596122
596123
596124
596125
596126
596127
596128
596129
596130
596131
596132
596133
596134
596135
596136
596137
596138
596139
596140
596141
596142
596143
596144
596145
596146
596147
596148
596149
596150
596151
596152
596153
596154
596155
596156
596157
596158
596159
596160
596161
596162
596163
596164
596165
596166
596167
596168
596169
596170
596171
596172
596173
596174
596175
596176
596177
596178
596179
596180
596181
596182
596183
596184
596185
596186
596187
596188
596189
596190
596191
596192
596193
596194
596195
596196
596197
596198
596199
596200
596201
596202
596203
596204
596205
596206
596207
596208
596209
596210
596211
596212
596213
596214
596215
596216
596217
596218
596219
596220
596221
596222
596223
596224
596225
596226
596227
596228
596229
596230
596231
596232
596233
596234
596235
596236
596237
596238
596239
596240
596241
596242
596243
596244
596245
596246
596247
596248
596249
596250
596251
596252
596253
596254
596255
596256
596257
596258
596259
596260
596261
596262
596263
596264
596265
596266
596267
596268
596269
596270
596271
596272
596273
596274
596275
596276
596277
596278
596279
596280
596281
596282
596283
596284
596285
596286
596287
596288
596289
596290
596291
596292
596293
596294
596295
596296
596297
596298
596299
596300
596301
596302
596303
596304
596305
596306
596307
596308
596309
596310
596311
596312
596313
596314
596315
596316
596317
596318
596319
596320
596321
596322
596323
596324
596325
596326
596327
596328
596329
596330
596331
596332
596333
596334
596335
596336
596337
596338
596339
596340
596341
596342
596343
596344
596345
596346
596347
596348
596349
596350
596351
596352
596353
596354
596355
596356
596357
596358
596359
596360
596361
596362
596363
596364
596365
596366
596367
596368
596369
596370
596371
596372
596373
596374
596375
596376
596377
596378
596379
596380
596381
596382
596383
596384
596385
596386
596387
596388
596389
596390
596391
596392
596393
596394
596395
596396
596397
596398
596399
596400
596401
596402
596403
596404
596405
596406
596407
596408
596409
596410
596411
596412
596413
596414
596415
596416
596417
596418
596419
596420
596421
596422
596423
596424
596425
596426
596427
596428
596429
596430
596431
596432
596433
596434
596435
596436
596437
596438
596439
596440
596441
596442
596443
596444
596445
596446
596447
596448
596449
596450
596451
596452
596453
596454
596455
596456
596457
596458
596459
596460
596461
596462
596463
596464
596465
596466
596467
596468
596469
596470
596471
596472
596473
596474
596475
596476
596477
596478
596479
596480
596481
596482
596483
596484
596485
596486
596487
596488
596489
596490
596491
596492
596493
596494
596495
596496
596497
596498
596499
596500
596501
596502
596503
596504
596505
596506
596507
596508
596509
596510
596511
596512
596513
596514
596515
596516
596517
596518
596519
596520
596521
596522
596523
596524
596525
596526
596527
596528
596529
596530
596531
596532
596533
596534
596535
596536
596537
596538
596539
596540
596541
596542
596543
596544
596545
596546
596547
596548
596549
596550
596551
596552
596553
596554
596555
596556
596557
596558
596559
596560
596561
596562
596563
596564
596565
596566
596567
596568
596569
596570
596571
596572
596573
596574
596575
596576
596577
596578
596579
596580
596581
596582
596583
596584
596585
596586
596587
596588
596589
596590
596591
596592
596593
596594
596595
596596
596597
596598
596599
596600
596601
596602
596603
596604
596605
596606
596607
596608
596609
596610
596611
596612
596613
596614
596615
596616
596617
596618
596619
596620
596621
596622
596623
596624
596625
596626
596627
596628
596629
596630
596631
596632
596633
596634
596635
596636
596637
596638
596639
596640
596641
596642
596643
596644
596645
596646
596647
596648
596649
596650
596651
596652
596653
596654
596655
596656
596657
596658
596659
596660
596661
596662
596663
596664
596665
596666
596667
596668
596669
596670
596671
596672
596673
596674
596675
596676
596677
596678
596679
596680
596681
596682
596683
596684
596685
596686
596687
596688
596689
596690
596691
596692
596693
596694
596695
596696
596697
596698
596699
596700
596701
596702
596703
596704
596705
596706
596707
596708
596709
596710
596711
596712
596713
596714
596715
596716
596717
596718
596719
596720
596721
596722
596723
596724
596725
596726
596727
596728
596729
596730
596731
596732
596733
596734
596735
596736
596737
596738
596739
596740
596741
596742
596743
596744
596745
596746
596747
596748
596749
596750
596751
596752
596753
596754
596755
596756
596757
596758
596759
596760
596761
596762
596763
596764
596765
596766
596767
596768
596769
596770
596771
596772
596773
596774
596775
596776
596777
596778
596779
596780
596781
596782
596783
596784
596785
596786
596787
596788
596789
596790
596791
596792
596793
596794
596795
596796
596797
596798
596799
596800
596801
596802
596803
596804
596805
596806
596807
596808
596809
596810
596811
596812
596813
596814
596815
596816
596817
596818
596819
596820
596821
596822
596823
596824
596825
596826
596827
596828
596829
596830
596831
596832
596833
596834
596835
596836
596837
596838
596839
596840
596841
596842
596843
596844
596845
596846
596847
596848
596849
596850
596851
596852
596853
596854
596855
596856
596857
596858
596859
596860
596861
596862
596863
596864
596865
596866
596867
596868
596869
596870
596871
596872
596873
596874
596875
596876
596877
596878
596879
596880
596881
596882
596883
596884
596885
596886
596887
596888
596889
596890
596891
596892
596893
596894
596895
596896
596897
596898
596899
596900
596901
596902
596903
596904
596905
596906
596907
596908
596909
596910
596911
596912
596913
596914
596915
596916
596917
596918
596919
596920
596921
596922
596923
596924
596925
596926
596927
596928
596929
596930
596931
596932
596933
596934
596935
596936
596937
596938
596939
596940
596941
596942
596943
596944
596945
596946
596947
596948
596949
596950
596951
596952
596953
596954
596955
596956
596957
596958
596959
596960
596961
596962
596963
596964
596965
596966
596967
596968
596969
596970
596971
596972
596973
596974
596975
596976
596977
596978
596979
596980
596981
596982
596983
596984
596985
596986
596987
596988
596989
596990
596991
596992
596993
596994
596995
596996
596997
596998
596999
597000
597001
597002
597003
597004
597005
597006
597007
597008
597009
597010
597011
597012
597013
597014
597015
597016
597017
597018
597019
597020
597021
597022
597023
597024
597025
597026
597027
597028
597029
597030
597031
597032
597033
597034
597035
597036
597037
597038
597039
597040
597041
597042
597043
597044
597045
597046
597047
597048
597049
597050
597051
597052
597053
597054
597055
597056
597057
597058
597059
597060
597061
597062
597063
597064
597065
597066
597067
597068
597069
597070
597071
597072
597073
597074
597075
597076
597077
597078
597079
597080
597081
597082
597083
597084
597085
597086
597087
597088
597089
597090
597091
597092
597093
597094
597095
597096
597097
597098
597099
597100
597101
597102
597103
597104
597105
597106
597107
597108
597109
597110
597111
597112
597113
597114
597115
597116
597117
597118
597119
597120
597121
597122
597123
597124
597125
597126
597127
597128
597129
597130
597131
597132
597133
597134
597135
597136
597137
597138
597139
597140
597141
597142
597143
597144
597145
597146
597147
597148
597149
597150
597151
597152
597153
597154
597155
597156
597157
597158
597159
597160
597161
597162
597163
597164
597165
597166
597167
597168
597169
597170
597171
597172
597173
597174
597175
597176
597177
597178
597179
597180
597181
597182
597183
597184
597185
597186
597187
597188
597189
597190
597191
597192
597193
597194
597195
597196
597197
597198
597199
597200
597201
597202
597203
597204
597205
597206
597207
597208
597209
597210
597211
597212
597213
597214
597215
597216
597217
597218
597219
597220
597221
597222
597223
597224
597225
597226
597227
597228
597229
597230
597231
597232
597233
597234
597235
597236
597237
597238
597239
597240
597241
597242
597243
597244
597245
597246
597247
597248
597249
597250
597251
597252
597253
597254
597255
597256
597257
597258
597259
597260
597261
597262
597263
597264
597265
597266
597267
597268
597269
597270
597271
597272
597273
597274
597275
597276
597277
597278
597279
597280
597281
597282
597283
597284
597285
597286
597287
597288
597289
597290
597291
597292
597293
597294
597295
597296
597297
597298
597299
597300
597301
597302
597303
597304
597305
597306
597307
597308
597309
597310
597311
597312
597313
597314
597315
597316
597317
597318
597319
597320
597321
597322
597323
597324
597325
597326
597327
597328
597329
597330
597331
597332
597333
597334
597335
597336
597337
597338
597339
597340
597341
597342
597343
597344
597345
597346
597347
597348
597349
597350
597351
597352
597353
597354
597355
597356
597357
597358
597359
597360
597361
597362
597363
597364
597365
597366
597367
597368
597369
597370
597371
597372
597373
597374
597375
597376
597377
597378
597379
597380
597381
597382
597383
597384
597385
597386
597387
597388
597389
597390
597391
597392
597393
597394
597395
597396
597397
597398
597399
597400
597401
597402
597403
597404
597405
597406
597407
597408
597409
597410
597411
597412
597413
597414
597415
597416
597417
597418
597419
597420
597421
597422
597423
597424
597425
597426
597427
597428
597429
597430
597431
597432
597433
597434
597435
597436
597437
597438
597439
597440
597441
597442
597443
597444
597445
597446
597447
597448
597449
597450
597451
597452
597453
597454
597455
597456
597457
597458
597459
597460
597461
597462
597463
597464
597465
597466
597467
597468
597469
597470
597471
597472
597473
597474
597475
597476
597477
597478
597479
597480
597481
597482
597483
597484
597485
597486
597487
597488
597489
597490
597491
597492
597493
597494
597495
597496
597497
597498
597499
597500
597501
597502
597503
597504
597505
597506
597507
597508
597509
597510
597511
597512
597513
597514
597515
597516
597517
597518
597519
597520
597521
597522
597523
597524
597525
597526
597527
597528
597529
597530
597531
597532
597533
597534
597535
597536
597537
597538
597539
597540
597541
597542
597543
597544
597545
597546
597547
597548
597549
597550
597551
597552
597553
597554
597555
597556
597557
597558
597559
597560
597561
597562
597563
597564
597565
597566
597567
597568
597569
597570
597571
597572
597573
597574
597575
597576
597577
597578
597579
597580
597581
597582
597583
597584
597585
597586
597587
597588
597589
597590
597591
597592
597593
597594
597595
597596
597597
597598
597599
597600
597601
597602
597603
597604
597605
597606
597607
597608
597609
597610
597611
597612
597613
597614
597615
597616
597617
597618
597619
597620
597621
597622
597623
597624
597625
597626
597627
597628
597629
597630
597631
597632
597633
597634
597635
597636
597637
597638
597639
597640
597641
597642
597643
597644
597645
597646
597647
597648
597649
597650
597651
597652
597653
597654
597655
597656
597657
597658
597659
597660
597661
597662
597663
597664
597665
597666
597667
597668
597669
597670
597671
597672
597673
597674
597675
597676
597677
597678
597679
597680
597681
597682
597683
597684
597685
597686
597687
597688
597689
597690
597691
597692
597693
597694
597695
597696
597697
597698
597699
597700
597701
597702
597703
597704
597705
597706
597707
597708
597709
597710
597711
597712
597713
597714
597715
597716
597717
597718
597719
597720
597721
597722
597723
597724
597725
597726
597727
597728
597729
597730
597731
597732
597733
597734
597735
597736
597737
597738
597739
597740
597741
597742
597743
597744
597745
597746
597747
597748
597749
597750
597751
597752
597753
597754
597755
597756
597757
597758
597759
597760
597761
597762
597763
597764
597765
597766
597767
597768
597769
597770
597771
597772
597773
597774
597775
597776
597777
597778
597779
597780
597781
597782
597783
597784
597785
597786
597787
597788
597789
597790
597791
597792
597793
597794
597795
597796
597797
597798
597799
597800
597801
597802
597803
597804
597805
597806
597807
597808
597809
597810
597811
597812
597813
597814
597815
597816
597817
597818
597819
597820
597821
597822
597823
597824
597825
597826
597827
597828
597829
597830
597831
597832
597833
597834
597835
597836
597837
597838
597839
597840
597841
597842
597843
597844
597845
597846
597847
597848
597849
597850
597851
597852
597853
597854
597855
597856
597857
597858
597859
597860
597861
597862
597863
597864
597865
597866
597867
597868
597869
597870
597871
597872
597873
597874
597875
597876
597877
597878
597879
597880
597881
597882
597883
597884
597885
597886
597887
597888
597889
597890
597891
597892
597893
597894
597895
597896
597897
597898
597899
597900
597901
597902
597903
597904
597905
597906
597907
597908
597909
597910
597911
597912
597913
597914
597915
597916
597917
597918
597919
597920
597921
597922
597923
597924
597925
597926
597927
597928
597929
597930
597931
597932
597933
597934
597935
597936
597937
597938
597939
597940
597941
597942
597943
597944
597945
597946
597947
597948
597949
597950
597951
597952
597953
597954
597955
597956
597957
597958
597959
597960
597961
597962
597963
597964
597965
597966
597967
597968
597969
597970
597971
597972
597973
597974
597975
597976
597977
597978
597979
597980
597981
597982
597983
597984
597985
597986
597987
597988
597989
597990
597991
597992
597993
597994
597995
597996
597997
597998
597999
598000
598001
598002
598003
598004
598005
598006
598007
598008
598009
598010
598011
598012
598013
598014
598015
598016
598017
598018
598019
598020
598021
598022
598023
598024
598025
598026
598027
598028
598029
598030
598031
598032
598033
598034
598035
598036
598037
598038
598039
598040
598041
598042
598043
598044
598045
598046
598047
598048
598049
598050
598051
598052
598053
598054
598055
598056
598057
598058
598059
598060
598061
598062
598063
598064
598065
598066
598067
598068
598069
598070
598071
598072
598073
598074
598075
598076
598077
598078
598079
598080
598081
598082
598083
598084
598085
598086
598087
598088
598089
598090
598091
598092
598093
598094
598095
598096
598097
598098
598099
598100
598101
598102
598103
598104
598105
598106
598107
598108
598109
598110
598111
598112
598113
598114
598115
598116
598117
598118
598119
598120
598121
598122
598123
598124
598125
598126
598127
598128
598129
598130
598131
598132
598133
598134
598135
598136
598137
598138
598139
598140
598141
598142
598143
598144
598145
598146
598147
598148
598149
598150
598151
598152
598153
598154
598155
598156
598157
598158
598159
598160
598161
598162
598163
598164
598165
598166
598167
598168
598169
598170
598171
598172
598173
598174
598175
598176
598177
598178
598179
598180
598181
598182
598183
598184
598185
598186
598187
598188
598189
598190
598191
598192
598193
598194
598195
598196
598197
598198
598199
598200
598201
598202
598203
598204
598205
598206
598207
598208
598209
598210
598211
598212
598213
598214
598215
598216
598217
598218
598219
598220
598221
598222
598223
598224
598225
598226
598227
598228
598229
598230
598231
598232
598233
598234
598235
598236
598237
598238
598239
598240
598241
598242
598243
598244
598245
598246
598247
598248
598249
598250
598251
598252
598253
598254
598255
598256
598257
598258
598259
598260
598261
598262
598263
598264
598265
598266
598267
598268
598269
598270
598271
598272
598273
598274
598275
598276
598277
598278
598279
598280
598281
598282
598283
598284
598285
598286
598287
598288
598289
598290
598291
598292
598293
598294
598295
598296
598297
598298
598299
598300
598301
598302
598303
598304
598305
598306
598307
598308
598309
598310
598311
598312
598313
598314
598315
598316
598317
598318
598319
598320
598321
598322
598323
598324
598325
598326
598327
598328
598329
598330
598331
598332
598333
598334
598335
598336
598337
598338
598339
598340
598341
598342
598343
598344
598345
598346
598347
598348
598349
598350
598351
598352
598353
598354
598355
598356
598357
598358
598359
598360
598361
598362
598363
598364
598365
598366
598367
598368
598369
598370
598371
598372
598373
598374
598375
598376
613026
613027
613028
613029
613030
613031
613032
613033
613034
613035
613036
613037
613038
613039
613040
613041
613042
613043
613044
613045
613046
613047
613048
613049
613050
613051
613052
613053
613054
613055
613056
613057
613058
613059
613060
613061
613062
613063
613064
613065
613066
613067
613068
613069
613070
613071
613072
613073
613074
613075
613076
613077
613078
613079
613080
613081
613082
613083
613084
613085
613086
613087
613088
613089
613090
613091
613092
613093
613094
613095
613096
613097
613098
613099
613100
613101
613102
613103
613104
613105
613106
613107
613108
613109
613110
613111
613112
613113
613114
613115
613116
613117
613118
613119
613120
613121
613122
613123
613124
613125
613126
613127
613128
613129
613130
613131
613132
613133
613134
613135
613136
613137
613138
613139
613140
613141
613142
613143
613144
613145
613146
613147
613148
613149
613150
613151
613152
613153
613154
613155
613156
613157
613158
613159
613160
613161
613162
613163
613164
613165
613166
613167
613168
613169
613170
613171
613172
613173
613174
613175
613176
613177
613178
613179
613180
613181
613182
613183
613184
613185
613186
613187
613188
613189
613190
613191
613192
613193
613194
613195
613196
613197
613198
613199
613200
613201
613202
613203
613204
613205
613206
613207
613208
613209
613210
613211
613212
613213
613214
613215
613216
613217
613218
613219
613220
613221
613222
613223
613224
613225
613226
613227
613228
613229
613230
613231
613232
613233
613234
613235
613236
613237
613238
613239
613240
613241
613242
613243
613244
613245
613246
613247
613248
613249
613250
613251
613252
613253
613254
613255
613256
613257
613258
613259
613260
613261
613262
613263
613264
613265
613266
613267
613268
613269
613270
613271
613272
613273
613274
613275
613276
613277
613278
613279
613280
613281
613282
613283
613284
613285
613286
613287
613288
613289
613290
613291
613292
613293
613294
613295
613296
613297
613298
613299
613300
613301
613302
613303
613304
613305
613306
613307
613308
613309
613310
613311
613312
613313
613314
613315
613316
613317
613318
613319
613320
613321
613322
613323
613324
613325
613326
613327
613328
613329
613330
613331
613332
613333
613334
613335
613336
613337
613338
613339
613340
613341
613342
613343
613344
613345
613346
613347
613348
613349
613350
613351
613352
613353
613354
613355
613356
613357
613358
613359
613360
613361
613362
613363
613364
613365
613366
613367
613368
613369
613370
613371
613372
613373
613374
613375
613376
613377
613378
613379
613380
613381
613382
613383
613384
613385
613386
613387
613388
613389
613390
613391
613392
613393
613394
613395
613396
613397
613398
613399
613400
613401
613402
613403
613404
613405
613406
613407
613408
613409
613410
613411
613412
613413
613414
613415
613416
613417
613418
613419
613420
613421
613422
613423
613424
613425
613426
613427
613428
613429
613430
613431
613432
613433
613434
613435
613436
613437
613438
613439
613440
613441
613442
613443
613444
613445
613446
613447
613448
613449
613450
613451
613452
613453
613454
613455
613456
613457
613458
613459
613460
613461
613462
613463
613464
613465
613466
613467
613468
613469
613470
613471
613472
613473
613474
613475
613476
613477
613478
613479
613480
613481
613482
613483
613484
613485
613486
613487
613488
613489
613490
613491
613492
613493
613494
613495
613496
613497
613498
613499
613500
613501
613502
613503
613504
613505
613506
613507
613508
613509
613510
613511
613512
613513
613514
613515
613516
613517
613518
613519
613520
613521
613522
613523
613524
613525
613526
613527
613528
613529
613530
613531
613532
613533
613534
613535
613536
613537
613538
613539
613540
613541
613542
613543
613544
613545
613546
613547
613548
613549
613550
613551
613552
613553
613554
613555
613556
613557
613558
613559
613560
613561
613562
613563
613564
613565
613566
613567
613568
613569
613570
613571
613572
613573
613574
613575
613576
613577
613578
613579
613580
613581
613582
613583
613584
613585
613586
613587
613588
613589
613590
613591
613592
613593
613594
613595
613596
613597
613598
613599
613600
613601
613602
613603
613604
613605
613606
613607
613608
613609
613610
613611
613612
613613
613614
613615
613616
613617
613618
613619
613620
613621
613622
613623
613624
613625
613626
613627
613628
613629
613630
613631
613632
613633
613634
613635
613636
613637
613638
613639
613640
613641
613642
613643
613644
613645
613646
613647
613648
613649
613650
613651
613652
613653
613654
613655
613656
613657
613658
613659
613660
613661
613662
613663
613664
613665
613666
613667
613668
613669
613670
613671
613672
613673
613674
613675
613676
613677
613678
613679
613680
613681
613682
613683
613684
613685
613686
613687
613688
613689
613690
613691
613692
613693
613694
613695
613696
613697
613698
613699
613700
613701
613702
613703
613704
613705
613706
613707
613708
613709
613710
613711
613712
613713
613714
613715
613716
613717
613718
613719
613720
613721
613722
613723
613724
613725
613726
613727
613728
613729
613730
613731
613732
613733
613734
613735
613736
613737
613738
613739
613740
613741
613742
613743
613744
613745
613746
613747
613748
613749
613750
613751
613752
613753
613754
613755
613756
613757
613758
613759
613760
613761
613762
613763
613764
613765
613766
613767
613768
613769
613770
613771
613772
613773
613774
613775
613776
613777
613778
613779
613780
613781
613782
613783
613784
613785
613786
613787
613788
613789
613790
613791
613792
613793
613794
613795
613796
613797
613798
613799
613800
613801
613802
613803
613804
613805
613806
613807
613808
613809
613810
613811
613812
613813
613814
613815
613816
613817
613818
613819
613820
613821
613822
613823
613824
613825
613826
613827
613828
613829
613830
613831
613832
613833
613834
613835
613836
613837
613838
613839
613840
613841
613842
613843
613844
613845
613846
613847
613848
613849
613850
613851
613852
613853
613854
613855
613856
613857
613858
613859
613860
613861
613862
613863
613864
613865
613866
613867
613868
613869
613870
613871
613872
613873
613874
613875
613876
613877
613878
613879
613880
613881
613882
613883
613884
613885
613886
613887
613888
613889
613890
613891
613892
613893
613894
613895
613896
613897
613898
613899
613900
613901
613902
613903
613904
613905
613906
613907
613908
613909
613910
613911
613912
613913
613914
613915
613916
613917
613918
613919
613920
613921
613922
613923
613924
613925
613926
656926
656927
656928
656929
656930
656931
656932
656933
656934
656935
656936
656937
656938
656939
656940
656941
656942
656943
656944
656945
656946
656947
656948
656949
656950
656951
656952
656953
656954
656955
656956
656957
656958
656959
656960
656961
656962
656963
656964
656965
656966
656967
656968
656969
656970
656971
656972
656973
656974
656975
656976
656977
656978
656979
656980
656981
656982
656983
656984
656985
656986
656987
656988
656989
656990
656991
656992
656993
656994
656995
656996
656997
656998
656999
657000
657001
657002
657003
657004
657005
657006
657007
657008
657009
657010
657011
657012
657013
657014
657015
657016
657017
657018
657019
657020
657021
657022
657023
657024
657025
657026
657027
657028
657029
657030
657031
657032
657033
657034
657035
657036
657037
657038
657039
657040
657041
657042
657043
657044
657045
657046
657047
657048
657049
657050
657051
657052
657053
657054
657055
657056
657057
657058
657059
657060
657061
657062
657063
657064
657065
657066
657067
657068
657069
657070
657071
657072
657073
657074
657075
657076
657077
657078
657079
657080
657081
657082
657083
657084
657085
657086
657087
657088
657089
657090
657091
657092
657093
657094
657095
657096
657097
657098
657099
657100
657101
657102
657103
657104
657105
657106
657107
657108
657109
657110
657111
657112
657113
657114
657115
657116
657117
657118
657119
657120
657121
657122
657123
657124
657125
657126
657127
657128
657129
657130
657131
657132
657133
657134
657135
657136
657137
657138
657139
657140
657141
657142
657143
657144
657145
657146
657147
657148
657149
657150
657151
657152
657153
657154
657155
657156
657157
657158
657159
657160
657161
657162
657163
657164
657165
657166
657167
657168
657169
657170
657171
657172
657173
657174
657175
657176
657177
657178
657179
657180
657181
657182
657183
657184
657185
657186
657187
657188
657189
657190
657191
657192
657193
657194
657195
657196
657197
657198
657199
657200
657201
657202
657203
657204
657205
657206
657207
657208
657209
657210
657211
657212
657213
657214
657215
657216
657217
657218
657219
657220
657221
657222
657223
657224
657225
657226
657227
657228
657229
657230
657231
657232
657233
657234
657235
657236
657237
657238
657239
657240
657241
657242
657243
657244
657245
657246
657247
657248
657249
657250
657251
657252
657253
657254
657255
657256
657257
657258
657259
657260
657261
657262
657263
657264
657265
657266
657267
657268
657269
657270
657271
657272
657273
657274
657275
657276
657277
657278
657279
657280
657281
657282
657283
657284
657285
657286
657287
657288
657289
657290
657291
657292
657293
657294
657295
657296
657297
657298
657299
657300
657301
657302
657303
657304
657305
657306
657307
657308
657309
657310
657311
657312
657313
657314
657315
657316
657317
657318
657319
657320
657321
657322
657323
657324
657325
657326
657327
657328
657329
657330
657331
657332
657333
657334
657335
657336
657337
657338
657339
657340
657341
657342
657343
657344
657345
657346
657347
657348
657349
657350
657351
657352
657353
657354
657355
657356
657357
657358
657359
657360
657361
657362
657363
657364
657365
657366
657367
657368
657369
657370
657371
657372
657373
657374
657375
657376
657377
657378
657379
657380
657381
657382
657383
657384
657385
657386
657387
657388
657389
657390
657391
657392
657393
657394
657395
657396
657397
657398
657399
657400
657401
657402
657403
657404
657405
657406
657407
657408
657409
657410
657411
657412
657413
657414
657415
657416
657417
657418
657419
657420
657421
657422
657423
657424
657425
657426
657427
657428
657429
657430
657431
657432
657433
657434
657435
657436
657437
657438
657439
657440
657441
657442
657443
657444
657445
657446
657447
657448
657449
657450
657451
657452
657453
657454
657455
657456
657457
657458
657459
657460
657461
657462
657463
657464
657465
657466
657467
657468
657469
657470
657471
657472
657473
657474
657475
657476
657477
657478
657479
657480
657481
657482
657483
657484
657485
657486
657487
657488
657489
657490
657491
657492
657493
657494
657495
657496
657497
657498
657499
657500
657501
657502
657503
657504
657505
657506
657507
657508
657509
657510
657511
657512
657513
657514
657515
657516
657517
657518
657519
657520
657521
657522
657523
657524
657525
657526
657527
657528
657529
657530
657531
657532
657533
657534
657535
657536
657537
657538
657539
657540
657541
657542
657543
657544
657545
657546
657547
657548
657549
657550
657551
657552
657553
657554
657555
657556
657557
657558
657559
657560
657561
657562
657563
657564
657565
657566
657567
657568
657569
657570
657571
657572
657573
657574
657575
657576
657577
657578
657579
657580
657581
657582
657583
657584
657585
657586
657587
657588
657589
657590
657591
657592
657593
657594
657595
657596
657597
657598
657599
657600
657601
657602
657603
657604
657605
657606
657607
657608
657609
657610
657611
657612
657613
657614
657615
657616
657617
657618
657619
657620
657621
657622
657623
657624
657625
657626
657627
657628
657629
657630
657631
657632
657633
657634
657635
657636
657637
657638
657639
657640
657641
657642
657643
657644
657645
657646
657647
657648
657649
657650
657651
657652
657653
657654
657655
657656
657657
657658
657659
657660
657661
657662
657663
657664
657665
657666
657667
657668
657669
657670
657671
657672
657673
657674
657675
657676
657677
657678
657679
657680
657681
657682
657683
657684
657685
657686
657687
657688
657689
657690
657691
657692
657693
657694
657695
657696
657697
657698
657699
657700
657701
657702
657703
657704
657705
657706
657707
657708
657709
657710
657711
657712
657713
657714
657715
657716
657717
657718
657719
657720
657721
657722
657723
657724
657725
657726
657727
657728
657729
657730
657731
657732
657733
657734
657735
657736
657737
657738
657739
657740
657741
657742
657743
657744
657745
657746
657747
657748
657749
657750
657751
657752
657753
657754
657755
657756
657757
657758
657759
657760
657761
657762
657763
657764
657765
657766
657767
657768
657769
657770
657771
657772
657773
657774
657775
657776
657777
657778
657779
657780
657781
657782
657783
657784
657785
657786
657787
657788
657789
657790
657791
657792
657793
657794
657795
657796
657797
657798
657799
657800
657801
657802
657803
657804
657805
657806
657807
657808
657809
657810
657811
657812
657813
657814
657815
657816
657817
657818
657819
657820
657821
657822
657823
657824
657825
657826
657827
657828
657829
657830
657831
657832
657833
657834
657835
657836
657837
657838
657839
657840
657841
657842
657843
657844
657845
657846
657847
657848
657849
657850
657851
657852
657853
657854
657855
657856
657857
657858
657859
657860
657861
657862
657863
657864
657865
657866
657867
657868
657869
657870
657871
657872
657873
657874
657875
657876
657877
657878
657879
657880
657881
657882
657883
657884
657885
657886
657887
657888
657889
657890
657891
657892
657893
657894
657895
657896
657897
657898
657899
657900
657901
657902
657903
657904
657905
657906
657907
657908
657909
657910
657911
657912
657913
657914
657915
657916
657917
657918
657919
657920
657921
657922
657923
657924
657925
657926
657927
657928
657929
657930
657931
657932
657933
657934
657935
657936
657937
657938
657939
657940
657941
657942
657943
657944
657945
657946
657947
657948
657949
657950
657951
657952
657953
657954
657955
657956
657957
657958
657959
657960
657961
657962
657963
657964
657965
657966
657967
657968
657969
657970
657971
657972
657973
657974
657975
657976
657977
657978
657979
657980
657981
657982
657983
657984
657985
657986
657987
657988
657989
657990
657991
657992
657993
657994
657995
657996
657997
657998
657999
658000
658001
658002
658003
658004
658005
658006
658007
658008
658009
658010
658011
658012
658013
658014
658015
658016
658017
658018
658019
658020
658021
658022
658023
658024
658025
658026
658027
658028
658029
658030
658031
658032
658033
658034
658035
658036
658037
658038
658039
658040
658041
658042
658043
658044
658045
658046
658047
658048
658049
658050
658051
658052
658053
658054
658055
658056
658057
658058
658059
658060
658061
658062
658063
658064
658065
658066
658067
658068
658069
658070
658071
658072
658073
658074
658075
658076
658077
658078
658079
658080
658081
658082
658083
658084
658085
658086
658087
658088
658089
658090
658091
658092
658093
658094
658095
658096
658097
658098
658099
658100
658101
658102
658103
658104
658105
658106
658107
658108
658109
658110
658111
658112
658113
658114
658115
658116
658117
658118
658119
658120
658121
658122
658123
658124
658125
658126
658127
658128
658129
658130
658131
658132
658133
658134
658135
658136
658137
658138
658139
658140
658141
658142
658143
658144
658145
658146
658147
658148
658149
658150
658151
658152
658153
658154
658155
658156
658157
658158
658159
658160
658161
658162
658163
658164
658165
658166
658167
658168
658169
658170
658171
658172
658173
658174
658175
658176
658177
658178
658179
658180
658181
658182
658183
658184
658185
658186
658187
658188
658189
658190
658191
658192
658193
658194
658195
658196
658197
658198
658199
658200
658201
658202
658203
658204
658205
658206
658207
658208
658209
658210
658211
658212
658213
658214
658215
658216
658217
658218
658219
658220
658221
658222
658223
658224
658225
658226
658227
658228
658229
658230
658231
658232
658233
658234
658235
658236
658237
658238
658239
658240
658241
658242
658243
658244
658245
658246
658247
658248
658249
658250
658251
658252
658253
658254
658255
658256
658257
658258
658259
658260
658261
658262
658263
658264
658265
658266
658267
658268
658269
658270
658271
658272
658273
658274
658275
658276
658277
658278
658279
658280
658281
658282
658283
658284
658285
658286
658287
658288
658289
658290
658291
658292
658293
658294
658295
658296
658297
658298
658299
658300
658301
658302
658303
658304
658305
658306
658307
658308
658309
658310
658311
658312
658313
658314
658315
658316
658317
658318
658319
658320
658321
658322
658323
658324
658325
658326
658327
658328
658329
658330
658331
658332
658333
658334
658335
658336
658337
658338
658339
658340
658341
658342
658343
658344
658345
658346
658347
658348
658349
658350
658351
658352
658353
658354
658355
658356
658357
658358
658359
658360
658361
658362
658363
658364
658365
658366
658367
658368
658369
658370
658371
658372
658373
658374
658375
658376
658377
658378
658379
658380
658381
658382
658383
658384
658385
658386
658387
658388
658389
658390
658391
658392
658393
658394
658395
658396
658397
658398
658399
658400
658401
658402
658403
658404
658405
658406
658407
658408
658409
658410
658411
658412
658413
658414
658415
658416
658417
658418
658419
658420
658421
658422
658423
658424
658425
658426
658427
658428
658429
658430
658431
658432
658433
658434
658435
658436
658437
658438
658439
658440
658441
658442
658443
658444
658445
658446
658447
658448
658449
658450
658451
658452
658453
658454
658455
658456
658457
658458
658459
658460
658461
658462
658463
658464
658465
658466
658467
658468
658469
658470
658471
658472
658473
658474
658475
658476
658477
658478
658479
658480
658481
658482
658483
658484
658485
658486
658487
658488
658489
658490
658491
658492
658493
658494
658495
658496
658497
658498
658499
658500
658501
658502
658503
658504
658505
658506
658507
658508
658509
658510
658511
658512
658513
658514
658515
658516
658517
658518
658519
658520
658521
658522
658523
658524
658525
658526
658527
658528
658529
658530
658531
658532
658533
658534
658535
658536
658537
658538
658539
658540
658541
658542
658543
658544
658545
658546
658547
658548
658549
658550
658551
658552
658553
658554
658555
658556
658557
658558
658559
658560
658561
658562
658563
658564
658565
658566
658567
658568
658569
658570
658571
658572
658573
658574
658575
658576
658577
658578
658579
658580
658581
658582
658583
658584
658585
658586
658587
658588
658589
658590
658591
658592
658593
658594
658595
658596
658597
658598
658599
658600
658601
658602
658603
658604
658605
658606
658607
658608
658609
658610
658611
658612
658613
658614
658615
658616
658617
658618
658619
658620
658621
658622
658623
658624
658625
658626
658627
658628
658629
658630
658631
658632
658633
658634
658635
658636
658637
658638
658639
658640
658641
658642
658643
658644
658645
658646
658647
658648
658649
658650
658651
658652
658653
658654
658655
658656
658657
658658
658659
658660
658661
658662
658663
658664
658665
658666
658667
658668
658669
658670
658671
658672
658673
658674
658675
658676
658677
658678
658679
658680
658681
658682
658683
658684
658685
658686
658687
658688
658689
658690
658691
658692
658693
658694
658695
658696
658697
658698
658699
658700
658701
658702
658703
658704
658705
658706
658707
658708
658709
658710
658711
658712
658713
658714
658715
658716
658717
658718
658719
658720
658721
658722
658723
658724
658725
658726
658727
658728
658729
658730
658731
658732
658733
658734
658735
658736
658737
658738
658739
658740
658741
658742
658743
658744
658745
658746
658747
658748
658749
658750
658751
658752
658753
658754
658755
658756
658757
658758
658759
658760
658761
658762
658763
658764
658765
658766
658767
658768
658769
658770
658771
658772
658773
658774
658775
658776
658777
658778
658779
658780
658781
658782
658783
658784
658785
658786
658787
658788
658789
658790
658791
658792
658793
658794
658795
658796
658797
658798
658799
658800
658801
658802
658803
658804
658805
658806
658807
658808
658809
658810
658811
658812
658813
658814
658815
658816
658817
658818
658819
658820
658821
658822
658823
658824
658825
658826
658827
658828
658829
658830
658831
658832
658833
658834
658835
658836
658837
658838
658839
658840
658841
658842
658843
658844
658845
658846
658847
658848
658849
658850
658851
658852
658853
658854
658855
658856
658857
658858
658859
658860
658861
658862
658863
658864
658865
658866
658867
658868
658869
658870
658871
658872
658873
658874
658875
658876
658877
658878
658879
658880
658881
658882
658883
658884
658885
658886
658887
658888
658889
658890
658891
658892
658893
658894
658895
658896
658897
658898
658899
658900
658901
658902
658903
658904
658905
658906
658907
658908
658909
658910
658911
658912
658913
658914
658915
658916
658917
658918
658919
658920
658921
658922
658923
658924
658925
658926
658927
658928
658929
658930
658931
658932
658933
658934
658935
658936
658937
658938
658939
658940
658941
658942
658943
658944
658945
658946
658947
658948
658949
658950
658951
658952
658953
658954
658955
658956
658957
658958
658959
658960
658961
658962
658963
658964
658965
658966
658967
658968
658969
658970
658971
658972
658973
658974
658975
658976
658977
658978
658979
658980
658981
658982
658983
658984
658985
658986
658987
658988
658989
658990
658991
658992
658993
658994
658995
658996
658997
658998
658999
659000
659001
659002
659003
659004
659005
659006
659007
659008
659009
659010
659011
659012
659013
659014
659015
659016
659017
659018
659019
659020
659021
659022
659023
659024
659025
659026
659027
659028
659029
659030
659031
659032
659033
659034
659035
659036
659037
659038
659039
659040
659041
659042
659043
659044
659045
659046
659047
659048
659049
659050
659051
659052
659053
659054
659055
659056
659057
659058
659059
659060
659061
659062
659063
659064
659065
659066
659067
659068
659069
659070
659071
659072
659073
659074
659075
659076
659077
659078
659079
659080
659081
659082
659083
659084
659085
659086
659087
659088
659089
659090
659091
659092
659093
659094
659095
659096
659097
659098
659099
659100
659101
659102
659103
659104
659105
659106
659107
659108
659109
659110
659111
659112
659113
659114
659115
659116
659117
659118
659119
659120
659121
659122
659123
659124
659125
659126
659127
659128
659129
659130
659131
659132
659133
659134
659135
659136
659137
659138
659139
659140
659141
659142
659143
659144
659145
659146
659147
659148
659149
659150
659151
659152
659153
659154
659155
659156
659157
659158
659159
659160
659161
659162
659163
659164
659165
659166
659167
659168
659169
659170
659171
659172
659173
659174
659175
659176
659177
659178
659179
659180
659181
659182
659183
659184
659185
659186
659187
659188
659189
659190
659191
659192
659193
659194
659195
659196
659197
659198
659199
659200
659201
659202
659203
659204
659205
659206
659207
659208
659209
659210
659211
659212
659213
659214
659215
659216
659217
659218
659219
659220
659221
659222
659223
659224
659225
659226
659227
659228
659229
659230
659231
659232
659233
659234
659235
659236
659237
659238
659239
659240
659241
659242
659243
659244
659245
659246
659247
659248
659249
659250
659251
659252
659253
659254
659255
659256
659257
659258
659259
659260
659261
659262
659263
659264
659265
659266
659267
659268
659269
659270
659271
659272
659273
659274
659275
659276
659277
659278
659279
659280
659281
659282
659283
659284
659285
659286
659287
659288
659289
659290
659291
659292
659293
659294
659295
659296
659297
659298
659299
659300
659301
659302
659303
659304
659305
659306
659307
659308
659309
659310
659311
659312
659313
659314
659315
659316
659317
659318
659319
659320
659321
659322
659323
659324
659325
659326
659327
659328
659329
659330
659331
659332
659333
659334
659335
659336
659337
659338
659339
659340
659341
659342
659343
659344
659345
659346
659347
659348
659349
659350
659351
659352
659353
659354
659355
659356
659357
659358
659359
659360
659361
659362
659363
659364
659365
659366
659367
659368
659369
659370
659371
659372
659373
659374
659375
659376
659377
659378
659379
659380
659381
659382
659383
659384
659385
659386
659387
659388
659389
659390
659391
659392
659393
659394
659395
659396
659397
659398
659399
659400
659401
659402
659403
659404
659405
659406
659407
659408
659409
659410
659411
659412
659413
659414
659415
659416
659417
659418
659419
659420
659421
659422
659423
659424
659425
659426
659427
659428
659429
659430
659431
659432
659433
659434
659435
659436
659437
659438
659439
659440
659441
659442
659443
659444
659445
659446
659447
659448
659449
659450
659451
659452
659453
659454
659455
659456
659457
659458
659459
659460
659461
659462
659463
659464
659465
659466
659467
659468
659469
659470
659471
659472
659473
659474
659475
659476
659477
659478
659479
659480
659481
659482
659483
659484
659485
659486
659487
659488
659489
659490
659491
659492
659493
659494
659495
659496
659497
659498
659499
659500
659501
659502
659503
659504
659505
659506
659507
659508
659509
659510
659511
659512
659513
659514
659515
659516
659517
659518
659519
659520
659521
659522
659523
659524
659525
659526
659527
659528
659529
659530
659531
659532
659533
659534
659535
659536
659537
659538
659539
659540
659541
659542
659543
659544
659545
659546
659547
659548
659549
659550
659551
659552
659553
659554
659555
659556
659557
659558
659559
659560
659561
659562
659563
659564
659565
659566
659567
659568
659569
659570
659571
659572
659573
659574
659575
659576
659577
659578
659579
659580
659581
659582
659583
659584
659585
659586
659587
659588
659589
659590
659591
659592
659593
659594
659595
659596
659597
659598
659599
659600
659601
659602
659603
659604
659605
659606
659607
659608
659609
659610
659611
659612
659613
659614
659615
659616
659617
659618
659619
659620
659621
659622
659623
659624
659625
659626
659627
659628
659629
659630
659631
659632
659633
659634
659635
659636
659637
659638
659639
659640
659641
659642
659643
659644
659645
659646
659647
659648
659649
659650
659651
659652
659653
659654
659655
659656
659657
659658
659659
659660
659661
659662
659663
659664
659665
659666
659667
659668
659669
659670
659671
659672
659673
659674
659675
659676
659677
659678
659679
659680
659681
659682
659683
659684
659685
659686
659687
659688
659689
659690
659691
659692
659693
659694
659695
659696
659697
659698
659699
659700
659701
659702
659703
659704
659705
659706
659707
659708
659709
659710
659711
659712
659713
659714
659715
659716
659717
659718
659719
659720
659721
659722
659723
659724
659725
659726
659727
659728
659729
659730
659731
659732
659733
659734
659735
659736
659737
659738
659739
659740
659741
659742
659743
659744
659745
659746
659747
659748
659749
659750
659751
659752
659753
659754
659755
659756
659757
659758
659759
659760
659761
659762
659763
659764
659765
659766
659767
659768
659769
659770
659771
659772
659773
659774
659775
659776
659777
659778
659779
659780
659781
659782
659783
659784
659785
659786
659787
659788
659789
659790
659791
659792
659793
659794
659795
659796
659797
659798
659799
659800
659801
659802
659803
659804
659805
659806
659807
659808
659809
659810
659811
659812
659813
659814
659815
659816
659817
659818
659819
659820
659821
659822
659823
659824
659825
659826
659827
659828
659829
659830
659831
659832
659833
659834
659835
659836
659837
659838
659839
659840
659841
659842
659843
659844
659845
659846
659847
659848
659849
659850
659851
659852
659853
659854
659855
659856
659857
659858
659859
659860
659861
659862
659863
659864
659865
659866
659867
659868
659869
659870
659871
659872
659873
659874
659875
659876
659877
659878
659879
659880
659881
659882
659883
659884
659885
659886
659887
659888
659889
659890
659891
659892
659893
659894
659895
659896
659897
659898
659899
659900
659901
659902
659903
659904
659905
659906
659907
659908
659909
659910
659911
659912
659913
659914
659915
659916
659917
659918
659919
659920
659921
659922
659923
659924
659925
659926
659927
659928
659929
659930
659931
659932
659933
659934
659935
659936
659937
659938
659939
659940
659941
659942
659943
659944
659945
659946
659947
659948
659949
659950
659951
659952
659953
659954
659955
659956
659957
659958
659959
659960
659961
659962
659963
659964
659965
659966
659967
659968
659969
659970
659971
659972
659973
659974
659975
659976
659977
659978
659979
659980
659981
659982
659983
659984
659985
659986
659987
659988
659989
659990
659991
659992
659993
659994
659995
659996
659997
659998
659999
660000
660001
660002
660003
660004
660005
660006
660007
660008
660009
660010
660011
660012
660013
660014
660015
660016
660017
660018
660019
660020
660021
660022
660023
660024
660025
660026
660027
660028
660029
660030
660031
660032
660033
660034
660035
660036
660037
660038
660039
660040
660041
660042
660043
660044
660045
660046
660047
660048
660049
660050
660051
660052
660053
660054
660055
660056
660057
660058
660059
660060
660061
660062
660063
660064
660065
660066
660067
660068
660069
660070
660071
660072
660073
660074
660075
660076
660077
660078
660079
660080
660081
660082
660083
660084
660085
660086
660087
660088
660089
660090
660091
660092
660093
660094
660095
660096
660097
660098
660099
660100
660101
660102
660103
660104
660105
660106
660107
660108
660109
660110
660111
660112
660113
660114
660115
660116
660117
660118
660119
660120
660121
660122
660123
660124
660125
660126
660127
660128
660129
660130
660131
660132
660133
660134
660135
660136
660137
660138
660139
660140
660141
660142
660143
660144
660145
660146
660147
660148
660149
660150
660151
660152
660153
660154
660155
660156
660157
660158
660159
660160
660161
660162
660163
660164
660165
660166
660167
660168
660169
660170
660171
660172
660173
660174
660175
660176
660177
660178
660179
660180
660181
660182
660183
660184
660185
660186
660187
660188
660189
660190
660191
660192
660193
660194
660195
660196
660197
660198
660199
660200
660201
660202
660203
660204
660205
660206
660207
660208
660209
660210
660211
660212
660213
660214
660215
660216
660217
660218
660219
660220
660221
660222
660223
660224
660225
660226
660227
660228
660229
660230
660231
660232
660233
660234
660235
660236
660237
660238
660239
660240
660241
660242
660243
660244
660245
660246
660247
660248
660249
660250
660251
660252
660253
660254
660255
660256
660257
660258
660259
660260
660261
660262
660263
660264
660265
660266
660267
660268
660269
660270
660271
660272
660273
660274
660275
660276
660277
660278
660279
660280
660281
660282
660283
660284
660285
660286
660287
660288
660289
660290
660291
660292
660293
660294
660295
660296
660297
660298
660299
660300
660301
660302
660303
660304
660305
660306
660307
660308
660309
660310
660311
660312
660313
660314
660315
660316
660317
660318
660319
660320
660321
660322
660323
660324
660325
660326
660327
660328
660329
660330
660331
660332
660333
660334
660335
660336
660337
660338
660339
660340
660341
660342
660343
660344
660345
660346
660347
660348
660349
660350
660351
660352
660353
660354
660355
660356
660357
660358
660359
660360
660361
660362
660363
660364
660365
660366
660367
660368
660369
660370
660371
660372
660373
660374
660375
660376
660377
660378
660379
660380
660381
660382
660383
660384
660385
660386
660387
660388
660389
660390
660391
660392
660393
660394
660395
660396
660397
660398
660399
660400
660401
660402
660403
660404
660405
660406
660407
660408
660409
660410
660411
660412
660413
660414
660415
660416
660417
660418
660419
660420
660421
660422
660423
660424
660425
660426
660427
660428
660429
660430
660431
660432
660433
660434
660435
660436
660437
660438
660439
660440
660441
660442
660443
660444
660445
660446
660447
660448
660449
660450
660451
660452
660453
660454
660455
660456
660457
660458
660459
660460
660461
660462
660463
660464
660465
660466
660467
660468
660469
660470
660471
660472
660473
660474
660475
660476
660477
660478
660479
660480
660481
660482
660483
660484
660485
660486
660487
660488
660489
660490
660491
660492
660493
660494
660495
660496
660497
660498
660499
660500
660501
660502
660503
660504
660505
660506
660507
660508
660509
660510
660511
660512
660513
660514
660515
660516
660517
660518
660519
660520
660521
660522
660523
660524
660525
660526
660527
660528
660529
660530
660531
660532
660533
660534
660535
660536
660537
660538
660539
660540
660541
660542
660543
660544
660545
660546
660547
660548
660549
660550
660551
660552
660553
660554
660555
660556
660557
660558
660559
660560
660561
660562
660563
660564
660565
660566
660567
660568
660569
660570
660571
660572
660573
660574
660575
660576
660577
660578
660579
660580
660581
660582
660583
660584
660585
660586
660587
660588
660589
660590
660591
660592
660593
660594
660595
660596
660597
660598
660599
660600
660601
660602
660603
660604
660605
660606
660607
660608
660609
660610
660611
660612
660613
660614
660615
660616
660617
660618
660619
660620
660621
660622
660623
660624
660625
660626
660627
660628
660629
660630
660631
660632
660633
660634
660635
660636
660637
660638
660639
660640
660641
660642
660643
660644
660645
660646
660647
660648
660649
660650
660651
660652
660653
660654
660655
660656
660657
660658
660659
660660
660661
660662
660663
660664
660665
660666
660667
660668
660669
660670
660671
660672
660673
660674
660675
660676
660677
660678
660679
660680
660681
660682
660683
660684
660685
660686
660687
660688
660689
660690
660691
660692
660693
660694
660695
660696
660697
660698
660699
660700
660701
660702
660703
660704
660705
660706
660707
660708
660709
660710
660711
660712
660713
660714
660715
660716
660717
660718
660719
660720
660721
660722
660723
660724
660725
660726
660727
660728
660729
660730
660731
660732
660733
660734
660735
660736
660737
660738
660739
660740
660741
660742
660743
660744
660745
660746
660747
660748
660749
660750
660751
660752
660753
660754
660755
660756
660757
660758
660759
660760
660761
660762
660763
660764
660765
660766
660767
660768
660769
660770
660771
660772
660773
660774
660775
660776
660777
660778
660779
660780
660781
660782
660783
660784
660785
660786
660787
660788
660789
660790
660791
660792
660793
660794
660795
660796
660797
660798
660799
660800
660801
660802
660803
660804
660805
660806
660807
660808
660809
660810
660811
660812
660813
660814
660815
660816
660817
660818
660819
660820
660821
660822
660823
660824
660825
660826
660827
660828
660829
660830
660831
660832
660833
660834
660835
660836
660837
660838
660839
660840
660841
660842
660843
660844
660845
660846
660847
660848
660849
660850
660851
660852
660853
660854
660855
660856
660857
660858
660859
660860
660861
660862
660863
660864
660865
660866
660867
660868
660869
660870
660871
660872
660873
660874
660875
660876
660877
660878
660879
660880
660881
660882
660883
660884
660885
660886
660887
660888
660889
660890
660891
660892
660893
660894
660895
660896
660897
660898
660899
660900
660901
660902
660903
660904
660905
660906
660907
660908
660909
660910
660911
660912
660913
660914
660915
660916
660917
660918
660919
660920
660921
660922
660923
660924
660925
660926
660927
660928
660929
660930
660931
660932
660933
660934
660935
660936
660937
660938
660939
660940
660941
660942
660943
660944
660945
660946
660947
660948
660949
660950
660951
660952
660953
660954
660955
660956
660957
660958
660959
660960
660961
660962
660963
660964
660965
660966
660967
660968
660969
660970
660971
660972
660973
660974
660975
660976
829726
829727
829728
829729
829730
829731
829732
829733
829734
829735
829736
829737
829738
829739
829740
829741
829742
829743
829744
829745
829746
829747
829748
829749
829750
829751
829752
829753
829754
829755
829756
829757
829758
829759
829760
829761
829762
829763
829764
829765
829766
829767
829768
829769
829770
829771
829772
829773
829774
829775
829776
829777
829778
829779
829780
829781
829782
829783
829784
829785
829786
829787
829788
829789
829790
829791
829792
829793
829794
829795
829796
829797
829798
829799
829800
829801
829802
829803
829804
829805
829806
829807
829808
829809
829810
829811
829812
829813
829814
829815
829816
829817
829818
829819
829820
829821
829822
829823
829824
829825
829826
829827
829828
829829
829830
829831
829832
829833
829834
829835
829836
829837
829838
829839
829840
829841
829842
829843
829844
829845
829846
829847
829848
829849
829850
829851
829852
829853
829854
829855
829856
829857
829858
829859
829860
829861
829862
829863
829864
829865
829866
829867
829868
829869
829870
829871
829872
829873
829874
829875
829876
829877
829878
829879
829880
829881
829882
829883
829884
829885
829886
829887
829888
829889
829890
829891
829892
829893
829894
829895
829896
829897
829898
829899
829900
829901
829902
829903
829904
829905
829906
829907
829908
829909
829910
829911
829912
829913
829914
829915
829916
829917
829918
829919
829920
829921
829922
829923
829924
829925
829926
829927
829928
829929
829930
829931
829932
829933
829934
829935
829936
829937
829938
829939
829940
829941
829942
829943
829944
829945
829946
829947
829948
829949
829950
829951
829952
829953
829954
829955
829956
829957
829958
829959
829960
829961
829962
829963
829964
829965
829966
829967
829968
829969
829970
829971
829972
829973
829974
829975
829976
829977
829978
829979
829980
829981
829982
829983
829984
829985
829986
829987
829988
829989
829990
829991
829992
829993
829994
829995
829996
829997
829998
829999
830000
830001
830002
830003
830004
830005
830006
830007
830008
830009
830010
830011
830012
830013
830014
830015
830016
830017
830018
830019
830020
830021
830022
830023
830024
830025
830026
830027
830028
830029
830030
830031
830032
830033
830034
830035
830036
830037
830038
830039
830040
830041
830042
830043
830044
830045
830046
830047
830048
830049
830050
830051
830052
830053
830054
830055
830056
830057
830058
830059
830060
830061
830062
830063
830064
830065
830066
830067
830068
830069
830070
830071
830072
830073
830074
830075
830076
830077
830078
830079
830080
830081
830082
830083
830084
830085
830086
830087
830088
830089
830090
830091
830092
830093
830094
830095
830096
830097
830098
830099
830100
830101
830102
830103
830104
830105
830106
830107
830108
830109
830110
830111
830112
830113
830114
830115
830116
830117
830118
830119
830120
830121
830122
830123
830124
830125
830126
830127
830128
830129
830130
830131
830132
830133
830134
830135
830136
830137
830138
830139
830140
830141
830142
830143
830144
830145
830146
830147
830148
830149
830150
830151
830152
830153
830154
830155
830156
830157
830158
830159
830160
830161
830162
830163
830164
830165
830166
830167
830168
830169
830170
830171
830172
830173
830174
830175
830176
830177
830178
830179
830180
830181
830182
830183
830184
830185
830186
830187
830188
830189
830190
830191
830192
830193
830194
830195
830196
830197
830198
830199
830200
830201
830202
830203
830204
830205
830206
830207
830208
830209
830210
830211
830212
830213
830214
830215
830216
830217
830218
830219
830220
830221
830222
830223
830224
830225
830226
830227
830228
830229
830230
830231
830232
830233
830234
830235
830236
830237
830238
830239
830240
830241
830242
830243
830244
830245
830246
830247
830248
830249
830250
830251
830252
830253
830254
830255
830256
830257
830258
830259
830260
830261
830262
830263
830264
830265
830266
830267
830268
830269
830270
830271
830272
830273
830274
830275
830276
830277
830278
830279
830280
830281
830282
830283
830284
830285
830286
830287
830288
830289
830290
830291
830292
830293
830294
830295
830296
830297
830298
830299
830300
830301
830302
830303
830304
830305
830306
830307
830308
830309
830310
830311
830312
830313
830314
830315
830316
830317
830318
830319
830320
830321
830322
830323
830324
830325
830326
830327
830328
830329
830330
830331
830332
830333
830334
830335
830336
830337
830338
830339
830340
830341
830342
830343
830344
830345
830346
830347
830348
830349
830350
830351
830352
830353
830354
830355
830356
830357
830358
830359
830360
830361
830362
830363
830364
830365
830366
830367
830368
830369
830370
830371
830372
830373
830374
830375
830376
830377
830378
830379
830380
830381
830382
830383
830384
830385
830386
830387
830388
830389
830390
830391
830392
830393
830394
830395
830396
830397
830398
830399
830400
830401
830402
830403
830404
830405
830406
830407
830408
830409
830410
830411
830412
830413
830414
830415
830416
830417
830418
830419
830420
830421
830422
830423
830424
830425
830426
830427
830428
830429
830430
830431
830432
830433
830434
830435
830436
830437
830438
830439
830440
830441
830442
830443
830444
830445
830446
830447
830448
830449
830450
830451
830452
830453
830454
830455
830456
830457
830458
830459
830460
830461
830462
830463
830464
830465
830466
830467
830468
830469
830470
830471
830472
830473
830474
830475
830476
830477
830478
830479
830480
830481
830482
830483
830484
830485
830486
830487
830488
830489
830490
830491
830492
830493
830494
830495
830496
830497
830498
830499
830500
830501
830502
830503
830504
830505
830506
830507
830508
830509
830510
830511
830512
830513
830514
830515
830516
830517
830518
830519
830520
830521
830522
830523
830524
830525
830526
830527
830528
830529
830530
830531
830532
830533
830534
830535
830536
830537
830538
830539
830540
830541
830542
830543
830544
830545
830546
830547
830548
830549
830550
830551
830552
830553
830554
830555
830556
830557
830558
830559
830560
830561
830562
830563
830564
830565
830566
830567
830568
830569
830570
830571
830572
830573
830574
830575
830576
830577
830578
830579
830580
830581
830582
830583
830584
830585
830586
830587
830588
830589
830590
830591
830592
830593
830594
830595
830596
830597
830598
830599
830600
830601
830602
830603
830604
830605
830606
830607
830608
830609
830610
830611
830612
830613
830614
830615
830616
830617
830618
830619
830620
830621
830622
830623
830624
830625
830626
830627
830628
830629
830630
830631
830632
830633
830634
830635
830636
830637
830638
830639
830640
830641
830642
830643
830644
830645
830646
830647
830648
830649
830650
830651
830652
830653
830654
830655
830656
830657
830658
830659
830660
830661
830662
830663
830664
830665
830666
830667
830668
830669
830670
830671
830672
830673
830674
830675
830676
830677
830678
830679
830680
830681
830682
830683
830684
830685
830686
830687
830688
830689
830690
830691
830692
830693
830694
830695
830696
830697
830698
830699
830700
830701
830702
830703
830704
830705
830706
830707
830708
830709
830710
830711
830712
830713
830714
830715
830716
830717
830718
830719
830720
830721
830722
830723
830724
830725
830726
830727
830728
830729
830730
830731
830732
830733
830734
830735
830736
830737
830738
830739
830740
830741
830742
830743
830744
830745
830746
830747
830748
830749
830750
830751
830752
830753
830754
830755
830756
830757
830758
830759
830760
830761
830762
830763
830764
830765
830766
830767
830768
830769
830770
830771
830772
830773
830774
830775
830776
830777
830778
830779
830780
830781
830782
830783
830784
830785
830786
830787
830788
830789
830790
830791
830792
830793
830794
830795
830796
830797
830798
830799
830800
830801
830802
830803
830804
830805
830806
830807
830808
830809
830810
830811
830812
830813
830814
830815
830816
830817
830818
830819
830820
830821
830822
830823
830824
830825
830826
830827
830828
830829
830830
830831
830832
830833
830834
830835
830836
830837
830838
830839
830840
830841
830842
830843
830844
830845
830846
830847
830848
830849
830850
830851
830852
830853
830854
830855
830856
830857
830858
830859
830860
830861
830862
830863
830864
830865
830866
830867
830868
830869
830870
830871
830872
830873
830874
830875
830876
830877
830878
830879
830880
830881
830882
830883
830884
830885
830886
830887
830888
830889
830890
830891
830892
830893
830894
830895
830896
830897
830898
830899
830900
830901
830902
830903
830904
830905
830906
830907
830908
830909
830910
830911
830912
830913
830914
830915
830916
830917
830918
830919
830920
830921
830922
830923
830924
830925
830926
830927
830928
830929
830930
830931
830932
830933
830934
830935
830936
830937
830938
830939
830940
830941
830942
830943
830944
830945
830946
830947
830948
830949
830950
830951
830952
830953
830954
830955
830956
830957
830958
830959
830960
830961
830962
830963
830964
830965
830966
830967
830968
830969
830970
830971
830972
830973
830974
830975
830976
830977
830978
830979
830980
830981
830982
830983
830984
830985
830986
830987
830988
830989
830990
830991
830992
830993
830994
830995
830996
830997
830998
830999
831000
831001
831002
831003
831004
831005
831006
831007
831008
831009
831010
831011
831012
831013
831014
831015
831016
831017
831018
831019
831020
831021
831022
831023
831024
831025
831026
831027
831028
831029
831030
831031
831032
831033
831034
831035
831036
831037
831038
831039
831040
831041
831042
831043
831044
831045
831046
831047
831048
831049
831050
831051
831052
831053
831054
831055
831056
831057
831058
831059
831060
831061
831062
831063
831064
831065
831066
831067
831068
831069
831070
831071
831072
831073
831074
831075
831076
831077
831078
831079
831080
831081
831082
831083
831084
831085
831086
831087
831088
831089
831090
831091
831092
831093
831094
831095
831096
831097
831098
831099
831100
831101
831102
831103
831104
831105
831106
831107
831108
831109
831110
831111
831112
831113
831114
831115
831116
831117
831118
831119
831120
831121
831122
831123
831124
831125
831126
831127
831128
831129
831130
831131
831132
831133
831134
831135
831136
831137
831138
831139
831140
831141
831142
831143
831144
831145
831146
831147
831148
831149
831150
831151
831152
831153
831154
831155
831156
831157
831158
831159
831160
831161
831162
831163
831164
831165
831166
831167
831168
831169
831170
831171
831172
831173
831174
831175
831176
831177
831178
831179
831180
831181
831182
831183
831184
831185
831186
831187
831188
831189
831190
831191
831192
831193
831194
831195
831196
831197
831198
831199
831200
831201
831202
831203
831204
831205
831206
831207
831208
831209
831210
831211
831212
831213
831214
831215
831216
831217
831218
831219
831220
831221
831222
831223
831224
831225
831226
831227
831228
831229
831230
831231
831232
831233
831234
831235
831236
831237
831238
831239
831240
831241
831242
831243
831244
831245
831246
831247
831248
831249
831250
831251
831252
831253
831254
831255
831256
831257
831258
831259
831260
831261
831262
831263
831264
831265
831266
831267
831268
831269
831270
831271
831272
831273
831274
831275
831276
831277
831278
831279
831280
831281
831282
831283
831284
831285
831286
831287
831288
831289
831290
831291
831292
831293
831294
831295
831296
831297
831298
831299
831300
831301
831302
831303
831304
831305
831306
831307
831308
831309
831310
831311
831312
831313
831314
831315
831316
831317
831318
831319
831320
831321
831322
831323
831324
831325
831326
831327
831328
831329
831330
831331
831332
831333
831334
831335
831336
831337
831338
831339
831340
831341
831342
831343
831344
831345
831346
831347
831348
831349
831350
831351
831352
831353
831354
831355
831356
831357
831358
831359
831360
831361
831362
831363
831364
831365
831366
831367
831368
831369
831370
831371
831372
831373
831374
831375
831376
831377
831378
831379
831380
831381
831382
831383
831384
831385
831386
831387
831388
831389
831390
831391
831392
831393
831394
831395
831396
831397
831398
831399
831400
831401
831402
831403
831404
831405
831406
831407
831408
831409
831410
831411
831412
831413
831414
831415
831416
831417
831418
831419
831420
831421
831422
831423
831424
831425
831426
831427
831428
831429
831430
831431
831432
831433
831434
831435
831436
831437
831438
831439
831440
831441
831442
831443
831444
831445
831446
831447
831448
831449
831450
831451
831452
831453
831454
831455
831456
831457
831458
831459
831460
831461
831462
831463
831464
831465
831466
831467
831468
831469
831470
831471
831472
831473
831474
831475
831476
831477
831478
831479
831480
831481
831482
831483
831484
831485
831486
831487
831488
831489
831490
831491
831492
831493
831494
831495
831496
831497
831498
831499
831500
831501
831502
831503
831504
831505
831506
831507
831508
831509
831510
831511
831512
831513
831514
831515
831516
831517
831518
831519
831520
831521
831522
831523
831524
831525
831526
831527
831528
831529
831530
831531
831532
831533
831534
831535
831536
831537
831538
831539
831540
831541
831542
831543
831544
831545
831546
831547
831548
831549
831550
831551
831552
831553
831554
831555
831556
831557
831558
831559
831560
831561
831562
831563
831564
831565
831566
831567
831568
831569
831570
831571
831572
831573
831574
831575
831576
831577
831578
831579
831580
831581
831582
831583
831584
831585
831586
831587
831588
831589
831590
831591
831592
831593
831594
831595
831596
831597
831598
831599
831600
831601
831602
831603
831604
831605
831606
831607
831608
831609
831610
831611
831612
831613
831614
831615
831616
831617
831618
831619
831620
831621
831622
831623
831624
831625
831626
831627
831628
831629
831630
831631
831632
831633
831634
831635
831636
831637
831638
831639
831640
831641
831642
831643
831644
831645
831646
831647
831648
831649
831650
831651
831652
831653
831654
831655
831656
831657
831658
831659
831660
831661
831662
831663
831664
831665
831666
831667
831668
831669
831670
831671
831672
831673
831674
831675
831676
831677
831678
831679
831680
831681
831682
831683
831684
831685
831686
831687
831688
831689
831690
831691
831692
831693
831694
831695
831696
831697
831698
831699
831700
831701
831702
831703
831704
831705
831706
831707
831708
831709
831710
831711
831712
831713
831714
831715
831716
831717
831718
831719
831720
831721
831722
831723
831724
831725
831726
831727
831728
831729
831730
831731
831732
831733
831734
831735
831736
831737
831738
831739
831740
831741
831742
831743
831744
831745
831746
831747
831748
831749
831750
831751
831752
831753
831754
831755
831756
831757
831758
831759
831760
831761
831762
831763
831764
831765
831766
831767
831768
831769
831770
831771
831772
831773
831774
831775
831776
831777
831778
831779
831780
831781
831782
831783
831784
831785
831786
831787
831788
831789
831790
831791
831792
831793
831794
831795
831796
831797
831798
831799
831800
831801
831802
831803
831804
831805
831806
831807
831808
831809
831810
831811
831812
831813
831814
831815
831816
831817
831818
831819
831820
831821
831822
831823
831824
831825
831826
831827
831828
831829
831830
831831
831832
831833
831834
831835
831836
831837
831838
831839
831840
831841
831842
831843
831844
831845
831846
831847
831848
831849
831850
831851
831852
831853
831854
831855
831856
831857
831858
831859
831860
831861
831862
831863
831864
831865
831866
831867
831868
831869
831870
831871
831872
831873
831874
831875
831876
831877
831878
831879
831880
831881
831882
831883
831884
831885
831886
831887
831888
831889
831890
831891
831892
831893
831894
831895
831896
831897
831898
831899
831900
831901
831902
831903
831904
831905
831906
831907
831908
831909
831910
831911
831912
831913
831914
831915
831916
831917
831918
831919
831920
831921
831922
831923
831924
831925
831926
831927
831928
831929
831930
831931
831932
831933
831934
831935
831936
831937
831938
831939
831940
831941
831942
831943
831944
831945
831946
831947
831948
831949
831950
831951
831952
831953
831954
831955
831956
831957
831958
831959
831960
831961
831962
831963
831964
831965
831966
831967
831968
831969
831970
831971
831972
831973
831974
831975
831976
831977
831978
831979
831980
831981
831982
831983
831984
831985
831986
831987
831988
831989
831990
831991
831992
831993
831994
831995
831996
831997
831998
831999
832000
832001
832002
832003
832004
832005
832006
832007
832008
832009
832010
832011
832012
832013
832014
832015
832016
832017
832018
832019
832020
832021
832022
832023
832024
832025
832026
832027
832028
832029
832030
832031
832032
832033
832034
832035
832036
832037
832038
832039
832040
832041
832042
832043
832044
832045
832046
832047
832048
832049
832050
832051
832052
832053
832054
832055
832056
832057
832058
832059
832060
832061
832062
832063
832064
832065
832066
832067
832068
832069
832070
832071
832072
832073
832074
832075
832076
832077
832078
832079
832080
832081
832082
832083
832084
832085
832086
832087
832088
832089
832090
832091
832092
832093
832094
832095
832096
832097
832098
832099
832100
832101
832102
832103
832104
832105
832106
832107
832108
832109
832110
832111
832112
832113
832114
832115
832116
832117
832118
832119
832120
832121
832122
832123
832124
832125
832126
832127
832128
832129
832130
832131
832132
832133
832134
832135
832136
832137
832138
832139
832140
832141
832142
832143
832144
832145
832146
832147
832148
832149
832150
832151
832152
832153
832154
832155
832156
832157
832158
832159
832160
832161
832162
832163
832164
832165
832166
832167
832168
832169
832170
832171
832172
832173
832174
832175
832176
832177
832178
832179
832180
832181
832182
832183
832184
832185
832186
832187
832188
832189
832190
832191
832192
832193
832194
832195
832196
832197
832198
832199
832200
832201
832202
832203
832204
832205
832206
832207
832208
832209
832210
832211
832212
832213
832214
832215
832216
832217
832218
832219
832220
832221
832222
832223
832224
832225
832226
832227
832228
832229
832230
832231
832232
832233
832234
832235
832236
832237
832238
832239
832240
832241
832242
832243
832244
832245
832246
832247
832248
832249
832250
832251
832252
832253
832254
832255
832256
832257
832258
832259
832260
832261
832262
832263
832264
832265
832266
832267
832268
832269
832270
832271
832272
832273
832274
832275
832276
832277
832278
832279
832280
832281
832282
832283
832284
832285
832286
832287
832288
832289
832290
832291
832292
832293
832294
832295
832296
832297
832298
832299
832300
832301
832302
832303
832304
832305
832306
832307
832308
832309
832310
832311
832312
832313
832314
832315
832316
832317
832318
832319
832320
832321
832322
832323
832324
832325
832326
832327
832328
832329
832330
832331
832332
832333
832334
832335
832336
832337
832338
832339
832340
832341
832342
832343
832344
832345
832346
832347
832348
832349
832350
832351
832352
832353
832354
832355
832356
832357
832358
832359
832360
832361
832362
832363
832364
832365
832366
832367
832368
832369
832370
832371
832372
832373
832374
832375
832376
832377
832378
832379
832380
832381
832382
832383
832384
832385
832386
832387
832388
832389
832390
832391
832392
832393
832394
832395
832396
832397
832398
832399
832400
832401
832402
832403
832404
832405
832406
832407
832408
832409
832410
832411
832412
832413
832414
832415
832416
832417
832418
832419
832420
832421
832422
832423
832424
832425
832426
832427
832428
832429
832430
832431
832432
832433
832434
832435
832436
832437
832438
832439
832440
832441
832442
832443
832444
832445
832446
832447
832448
832449
832450
832451
832452
832453
832454
832455
832456
832457
832458
832459
832460
832461
832462
832463
832464
832465
832466
832467
832468
832469
832470
832471
832472
832473
832474
832475
832476
832477
832478
832479
832480
832481
832482
832483
832484
832485
832486
832487
832488
832489
832490
832491
832492
832493
832494
832495
832496
832497
832498
832499
832500
832501
832502
832503
832504
832505
832506
832507
832508
832509
832510
832511
832512
832513
832514
832515
832516
832517
832518
832519
832520
832521
832522
832523
832524
832525
832526
832527
832528
832529
832530
832531
832532
832533
832534
832535
832536
832537
832538
832539
832540
832541
832542
832543
832544
832545
832546
832547
832548
832549
832550
832551
832552
832553
832554
832555
832556
832557
832558
832559
832560
832561
832562
832563
832564
832565
832566
832567
832568
832569
832570
832571
832572
832573
832574
832575
832576
832577
832578
832579
832580
832581
832582
832583
832584
832585
832586
832587
832588
832589
832590
832591
832592
832593
832594
832595
832596
832597
832598
832599
832600
832601
832602
832603
832604
832605
832606
832607
832608
832609
832610
832611
832612
832613
832614
832615
832616
832617
832618
832619
832620
832621
832622
832623
832624
832625
832626
832627
832628
832629
832630
832631
832632
832633
832634
832635
832636
832637
832638
832639
832640
832641
832642
832643
832644
832645
832646
832647
832648
832649
832650
832651
832652
832653
832654
832655
832656
832657
832658
832659
832660
832661
832662
832663
832664
832665
832666
832667
832668
832669
832670
832671
832672
832673
832674
832675
832676
832677
832678
832679
832680
832681
832682
832683
832684
832685
832686
832687
832688
832689
832690
832691
832692
832693
832694
832695
832696
832697
832698
832699
832700
832701
832702
832703
832704
832705
832706
832707
832708
832709
832710
832711
832712
832713
832714
832715
832716
832717
832718
832719
832720
832721
832722
832723
832724
832725
832726
832727
832728
832729
832730
832731
832732
832733
832734
832735
832736
832737
832738
832739
832740
832741
832742
832743
832744
832745
832746
832747
832748
832749
832750
832751
832752
832753
832754
832755
832756
832757
832758
832759
832760
832761
832762
832763
832764
832765
832766
832767
832768
832769
832770
832771
832772
832773
832774
832775
832776
832777
832778
832779
832780
832781
832782
832783
832784
832785
832786
832787
832788
832789
832790
832791
832792
832793
832794
832795
832796
832797
832798
832799
832800
832801
832802
832803
832804
832805
832806
832807
832808
832809
832810
832811
832812
832813
832814
832815
832816
832817
832818
832819
832820
832821
832822
832823
832824
832825
832826
832827
832828
832829
832830
832831
832832
832833
832834
832835
832836
832837
832838
832839
832840
832841
832842
832843
832844
832845
832846
832847
832848
832849
832850
832851
832852
832853
832854
832855
832856
832857
832858
832859
832860
832861
832862
832863
832864
832865
832866
832867
832868
832869
832870
832871
832872
832873
832874
832875
832876
832877
832878
832879
832880
832881
832882
832883
832884
832885
832886
832887
832888
832889
832890
832891
832892
832893
832894
832895
832896
832897
832898
832899
832900
832901
832902
832903
832904
832905
832906
832907
832908
832909
832910
832911
832912
832913
832914
832915
832916
832917
832918
832919
832920
832921
832922
832923
832924
832925
832926
832927
832928
832929
832930
832931
832932
832933
832934
832935
832936
832937
832938
832939
832940
832941
832942
832943
832944
832945
832946
832947
832948
832949
832950
832951
832952
832953
832954
832955
832956
832957
832958
832959
832960
832961
832962
832963
832964
832965
832966
832967
832968
832969
832970
832971
832972
832973
832974
832975
832976
832977
832978
832979
832980
832981
832982
832983
832984
832985
832986
832987
832988
832989
832990
832991
832992
832993
832994
832995
832996
832997
832998
832999
833000
833001
833002
833003
833004
833005
833006
833007
833008
833009
833010
833011
833012
833013
833014
833015
833016
833017
833018
833019
833020
833021
833022
833023
833024
833025
833026
833027
833028
833029
833030
833031
833032
833033
833034
833035
833036
833037
833038
833039
833040
833041
833042
833043
833044
833045
833046
833047
833048
833049
833050
833051
833052
833053
833054
833055
833056
833057
833058
833059
833060
833061
833062
833063
833064
833065
833066
833067
833068
833069
833070
833071
833072
833073
833074
833075
833076
833077
833078
833079
833080
833081
833082
833083
833084
833085
833086
833087
833088
833089
833090
833091
833092
833093
833094
833095
833096
833097
833098
833099
833100
833101
833102
833103
833104
833105
833106
833107
833108
833109
833110
833111
833112
833113
833114
833115
833116
833117
833118
833119
833120
833121
833122
833123
833124
833125
833126
833127
833128
833129
833130
833131
833132
833133
833134
833135
833136
833137
833138
833139
833140
833141
833142
833143
833144
833145
833146
833147
833148
833149
833150
833151
833152
833153
833154
833155
833156
833157
833158
833159
833160
833161
833162
833163
833164
833165
833166
833167
833168
833169
833170
833171
833172
833173
833174
833175
833176
836976
836977
836978
836979
836980
836981
836982
836983
836984
836985
836986
836987
836988
836989
836990
836991
836992
836993
836994
836995
836996
836997
836998
836999
837000
837001
837002
837003
837004
837005
837006
837007
837008
837009
837010
837011
837012
837013
837014
837015
837016
837017
837018
837019
837020
837021
837022
837023
837024
837025
837026
837027
837028
837029
837030
837031
837032
837033
837034
837035
837036
837037
837038
837039
837040
837041
837042
837043
837044
837045
837046
837047
837048
837049
837050
837051
837052
837053
837054
837055
837056
837057
837058
837059
837060
837061
837062
837063
837064
837065
837066
837067
837068
837069
837070
837071
837072
837073
837074
837075
837076
837077
837078
837079
837080
837081
837082
837083
837084
837085
837086
837087
837088
837089
837090
837091
837092
837093
837094
837095
837096
837097
837098
837099
837100
837101
837102
837103
837104
837105
837106
837107
837108
837109
837110
837111
837112
837113
837114
837115
837116
837117
837118
837119
837120
837121
837122
837123
837124
837125
837126
837127
837128
837129
837130
837131
837132
837133
837134
837135
837136
837137
837138
837139
837140
837141
837142
837143
837144
837145
837146
837147
837148
837149
837150
837151
837152
837153
837154
837155
837156
837157
837158
837159
837160
837161
837162
837163
837164
837165
837166
837167
837168
837169
837170
837171
837172
837173
837174
837175
837176
837177
837178
837179
837180
837181
837182
837183
837184
837185
837186
837187
837188
837189
837190
837191
837192
837193
837194
837195
837196
837197
837198
837199
837200
837201
837202
837203
837204
837205
837206
837207
837208
837209
837210
837211
837212
837213
837214
837215
837216
837217
837218
837219
837220
837221
837222
837223
837224
837225
837226
837227
837228
837229
837230
837231
837232
837233
837234
837235
837236
837237
837238
837239
837240
837241
837242
837243
837244
837245
837246
837247
837248
837249
837250
837251
837252
837253
837254
837255
837256
837257
837258
837259
837260
837261
837262
837263
837264
837265
837266
837267
837268
837269
837270
837271
837272
837273
837274
837275
837276
837277
837278
837279
837280
837281
837282
837283
837284
837285
837286
837287
837288
837289
837290
837291
837292
837293
837294
837295
837296
837297
837298
837299
837300
837301
837302
837303
837304
837305
837306
837307
837308
837309
837310
837311
837312
837313
837314
837315
837316
837317
837318
837319
837320
837321
837322
837323
837324
837325
837326
837327
837328
837329
837330
837331
837332
837333
837334
837335
837336
837337
837338
837339
837340
837341
837342
837343
837344
837345
837346
837347
837348
837349
837350
837351
837352
837353
837354
837355
837356
837357
837358
837359
837360
837361
837362
837363
837364
837365
837366
837367
837368
837369
837370
837371
837372
837373
837374
837375
837376
837377
837378
837379
837380
837381
837382
837383
837384
837385
837386
837387
837388
837389
837390
837391
837392
837393
837394
837395
837396
837397
837398
837399
837400
837401
837402
837403
837404
837405
837406
837407
837408
837409
837410
837411
837412
837413
837414
837415
837416
837417
837418
837419
837420
837421
837422
837423
837424
837425
837426
837427
837428
837429
837430
837431
837432
837433
837434
837435
837436
837437
837438
837439
837440
837441
837442
837443
837444
837445
837446
837447
837448
837449
837450
837451
837452
837453
837454
837455
837456
837457
837458
837459
837460
837461
837462
837463
837464
837465
837466
837467
837468
837469
837470
837471
837472
837473
837474
837475
837476
837477
837478
837479
837480
837481
837482
837483
837484
837485
837486
837487
837488
837489
837490
837491
837492
837493
837494
837495
837496
837497
837498
837499
837500
837501
837502
837503
837504
837505
837506
837507
837508
837509
837510
837511
837512
837513
837514
837515
837516
837517
837518
837519
837520
837521
837522
837523
837524
837525
837526
837527
837528
837529
837530
837531
837532
837533
837534
837535
837536
837537
837538
837539
837540
837541
837542
837543
837544
837545
837546
837547
837548
837549
837550
837551
837552
837553
837554
837555
837556
837557
837558
837559
837560
837561
837562
837563
837564
837565
837566
837567
837568
837569
837570
837571
837572
837573
837574
837575
837576
837577
837578
837579
837580
837581
837582
837583
837584
837585
837586
837587
837588
837589
837590
837591
837592
837593
837594
837595
837596
837597
837598
837599
837600
837601
837602
837603
837604
837605
837606
837607
837608
837609
837610
837611
837612
837613
837614
837615
837616
837617
837618
837619
837620
837621
837622
837623
837624
837625
837626
837627
837628
837629
837630
837631
837632
837633
837634
837635
837636
837637
837638
837639
837640
837641
837642
837643
837644
837645
837646
837647
837648
837649
837650
837651
837652
837653
837654
837655
837656
837657
837658
837659
837660
837661
837662
837663
837664
837665
837666
837667
837668
837669
837670
837671
837672
837673
837674
837675
837676
837677
837678
837679
837680
837681
837682
837683
837684
837685
837686
837687
837688
837689
837690
837691
837692
837693
837694
837695
837696
837697
837698
837699
837700
837701
837702
837703
837704
837705
837706
837707
837708
837709
837710
837711
837712
837713
837714
837715
837716
837717
837718
837719
837720
837721
837722
837723
837724
837725
837726
837727
837728
837729
837730
837731
837732
837733
837734
837735
837736
837737
837738
837739
837740
837741
837742
837743
837744
837745
837746
837747
837748
837749
837750
837751
837752
837753
837754
837755
837756
837757
837758
837759
837760
837761
837762
837763
837764
837765
837766
837767
837768
837769
837770
837771
837772
837773
837774
837775
837776
837777
837778
837779
837780
837781
837782
837783
837784
837785
837786
837787
837788
837789
837790
837791
837792
837793
837794
837795
837796
837797
837798
837799
837800
837801
837802
837803
837804
837805
837806
837807
837808
837809
837810
837811
837812
837813
837814
837815
837816
837817
837818
837819
837820
837821
837822
837823
837824
837825
837826
837827
837828
837829
837830
837831
837832
837833
837834
837835
837836
837837
837838
837839
837840
837841
837842
837843
837844
837845
837846
837847
837848
837849
837850
837851
837852
837853
837854
837855
837856
837857
837858
837859
837860
837861
837862
837863
837864
837865
837866
837867
837868
837869
837870
837871
837872
837873
837874
837875
837876
837877
837878
837879
837880
837881
837882
837883
837884
837885
837886
837887
837888
837889
837890
837891
837892
837893
837894
837895
837896
837897
837898
837899
837900
837901
837902
837903
837904
837905
837906
837907
837908
837909
837910
837911
837912
837913
837914
837915
837916
837917
837918
837919
837920
837921
837922
837923
837924
837925
837926
837927
837928
837929
837930
837931
837932
837933
837934
837935
837936
837937
837938
837939
837940
837941
837942
837943
837944
837945
837946
837947
837948
837949
837950
837951
837952
837953
837954
837955
837956
837957
837958
837959
837960
837961
837962
837963
837964
837965
837966
837967
837968
837969
837970
837971
837972
837973
837974
837975
837976
837977
837978
837979
837980
837981
837982
837983
837984
837985
837986
837987
837988
837989
837990
837991
837992
837993
837994
837995
837996
837997
837998
837999
838000
838001
838002
838003
838004
838005
838006
838007
838008
838009
838010
838011
838012
838013
838014
838015
838016
838017
838018
838019
838020
838021
838022
838023
838024
838025
838026
838027
838028
838029
838030
838031
838032
838033
838034
838035
838036
838037
838038
838039
838040
838041
838042
838043
838044
838045
838046
838047
838048
838049
838050
838051
838052
838053
838054
838055
838056
838057
838058
838059
838060
838061
838062
838063
838064
838065
838066
838067
838068
838069
838070
838071
838072
838073
838074
838075
838076
838077
838078
838079
838080
838081
838082
838083
838084
838085
838086
838087
838088
838089
838090
838091
838092
838093
838094
838095
838096
838097
838098
838099
838100
838101
838102
838103
838104
838105
838106
838107
838108
838109
838110
838111
838112
838113
838114
838115
838116
838117
838118
838119
838120
838121
838122
838123
838124
838125
838126
838127
838128
838129
838130
838131
838132
838133
838134
838135
838136
838137
838138
838139
838140
838141
838142
838143
838144
838145
838146
838147
838148
838149
838150
838151
838152
838153
838154
838155
838156
838157
838158
838159
838160
838161
838162
838163
838164
838165
838166
838167
838168
838169
838170
838171
838172
838173
838174
838175
838176
838177
838178
838179
838180
838181
838182
838183
838184
838185
838186
838187
838188
838189
838190
838191
838192
838193
838194
838195
838196
838197
838198
838199
838200
838201
838202
838203
838204
838205
838206
838207
838208
838209
838210
838211
838212
838213
838214
838215
838216
838217
838218
838219
838220
838221
838222
838223
838224
838225
838226
838227
838228
838229
838230
838231
838232
838233
838234
838235
838236
838237
838238
838239
838240
838241
838242
838243
838244
838245
838246
838247
838248
838249
838250
838251
838252
838253
838254
838255
838256
838257
838258
838259
838260
838261
838262
838263
838264
838265
838266
838267
838268
838269
838270
838271
838272
838273
838274
838275
838276
838277
838278
838279
838280
838281
838282
838283
838284
838285
838286
838287
838288
838289
838290
838291
838292
838293
838294
838295
838296
838297
838298
838299
838300
838301
838302
838303
838304
838305
838306
838307
838308
838309
838310
838311
838312
838313
838314
838315
838316
838317
838318
838319
838320
838321
838322
838323
838324
838325
838326
838327
838328
838329
838330
838331
838332
838333
838334
838335
838336
838337
838338
838339
838340
838341
838342
838343
838344
838345
838346
838347
838348
838349
838350
838351
838352
838353
838354
838355
838356
838357
838358
838359
838360
838361
838362
838363
838364
838365
838366
838367
838368
838369
838370
838371
838372
838373
838374
838375
838376
838377
838378
838379
838380
838381
838382
838383
838384
838385
838386
838387
838388
838389
838390
838391
838392
838393
838394
838395
838396
838397
838398
838399
838400
838401
838402
838403
838404
838405
838406
838407
838408
838409
838410
838411
838412
838413
838414
838415
838416
838417
838418
838419
838420
838421
838422
838423
838424
838425
838426
838427
838428
838429
838430
838431
838432
838433
838434
838435
838436
838437
838438
838439
838440
838441
838442
838443
838444
838445
838446
838447
838448
838449
838450
838451
838452
838453
838454
838455
838456
838457
838458
838459
838460
838461
838462
838463
838464
838465
838466
838467
838468
838469
838470
838471
838472
838473
838474
838475
838476
838477
838478
838479
838480
838481
838482
838483
838484
838485
838486
838487
838488
838489
838490
838491
838492
838493
838494
838495
838496
838497
838498
838499
838500
838501
838502
838503
838504
838505
838506
838507
838508
838509
838510
838511
838512
838513
838514
838515
838516
838517
838518
838519
838520
838521
838522
838523
838524
838525
838526
838527
838528
838529
838530
838531
838532
838533
838534
838535
838536
838537
838538
838539
838540
838541
838542
838543
838544
838545
838546
838547
838548
838549
838550
838551
838552
838553
838554
838555
838556
838557
838558
838559
838560
838561
838562
838563
838564
838565
838566
838567
838568
838569
838570
838571
838572
838573
838574
838575
838576
838577
838578
838579
838580
838581
838582
838583
838584
838585
838586
838587
838588
838589
838590
838591
838592
838593
838594
838595
838596
838597
838598
838599
838600
838601
838602
838603
838604
838605
838606
838607
838608
838609
838610
838611
838612
838613
838614
838615
838616
838617
838618
838619
838620
838621
838622
838623
838624
838625
838626
838627
838628
838629
838630
838631
838632
838633
838634
838635
838636
838637
838638
838639
838640
838641
838642
838643
838644
838645
838646
838647
838648
838649
838650
838651
838652
838653
838654
838655
838656
838657
838658
838659
838660
838661
838662
838663
838664
838665
838666
838667
838668
838669
838670
838671
838672
838673
838674
838675
838676
838677
838678
838679
838680
838681
838682
838683
838684
838685
838686
838687
838688
838689
838690
838691
838692
838693
838694
838695
838696
838697
838698
838699
838700
838701
838702
838703
838704
838705
838706
838707
838708
838709
838710
838711
838712
838713
838714
838715
838716
838717
838718
838719
838720
838721
838722
838723
838724
838725
838726
838727
838728
838729
838730
838731
838732
838733
838734
838735
838736
838737
838738
838739
838740
838741
838742
838743
838744
838745
838746
838747
838748
838749
838750
838751
838752
838753
838754
838755
838756
838757
838758
838759
838760
838761
838762
838763
838764
838765
838766
838767
838768
838769
838770
838771
838772
838773
838774
838775
838776
838777
838778
838779
838780
838781
838782
838783
838784
838785
838786
838787
838788
838789
838790
838791
838792
838793
838794
838795
838796
838797
838798
838799
838800
838801
838802
838803
838804
838805
838806
838807
838808
838809
838810
838811
838812
838813
838814
838815
838816
838817
838818
838819
838820
838821
838822
838823
838824
838825
838826
838827
838828
838829
838830
838831
838832
838833
838834
838835
838836
838837
838838
838839
838840
838841
838842
838843
838844
838845
838846
838847
838848
838849
838850
838851
838852
838853
838854
838855
838856
838857
838858
838859
838860
838861
838862
838863
838864
838865
838866
838867
838868
838869
838870
838871
838872
838873
838874
838875
838876
838877
838878
838879
838880
838881
838882
838883
838884
838885
838886
838887
838888
838889
838890
838891
838892
838893
838894
838895
838896
838897
838898
838899
838900
838901
838902
838903
838904
838905
838906
838907
838908
838909
838910
838911
838912
838913
838914
838915
838916
838917
838918
838919
838920
838921
838922
838923
838924
838925
838926
838927
838928
838929
838930
838931
838932
838933
838934
838935
838936
838937
838938
838939
838940
838941
838942
838943
838944
838945
838946
838947
838948
838949
838950
838951
838952
838953
838954
838955
838956
838957
838958
838959
838960
838961
838962
838963
838964
838965
838966
838967
838968
838969
838970
838971
838972
838973
838974
838975
838976
838977
838978
838979
838980
838981
838982
838983
838984
838985
838986
838987
838988
838989
838990
838991
838992
838993
838994
838995
838996
838997
838998
838999
839000
839001
839002
839003
839004
839005
839006
839007
839008
839009
839010
839011
839012
839013
839014
839015
839016
839017
839018
839019
839020
839021
839022
839023
839024
839025
839026
839027
839028
839029
839030
839031
839032
839033
839034
839035
839036
839037
839038
839039
839040
839041
839042
839043
839044
839045
839046
839047
839048
839049
839050
839051
839052
839053
839054
839055
839056
839057
839058
839059
839060
839061
839062
839063
839064
839065
839066
839067
839068
839069
839070
839071
839072
839073
839074
839075
839076
839077
839078
839079
839080
839081
839082
839083
839084
839085
839086
839087
839088
839089
839090
839091
839092
839093
839094
839095
839096
839097
839098
839099
839100
839101
839102
839103
839104
839105
839106
839107
839108
839109
839110
839111
839112
839113
839114
839115
839116
839117
839118
839119
839120
839121
839122
839123
839124
839125
839126
839127
839128
839129
839130
839131
839132
839133
839134
839135
839136
839137
839138
839139
839140
839141
839142
839143
839144
839145
839146
839147
839148
839149
839150
839151
839152
839153
839154
839155
839156
839157
839158
839159
839160
839161
839162
839163
839164
839165
839166
839167
839168
839169
839170
839171
839172
839173
839174
839175
839176
855026
855027
855028
855029
855030
855031
855032
855033
855034
855035
855036
855037
855038
855039
855040
855041
855042
855043
855044
855045
855046
855047
855048
855049
855050
855051
855052
855053
855054
855055
855056
855057
855058
855059
855060
855061
855062
855063
855064
855065
855066
855067
855068
855069
855070
855071
855072
855073
855074
855075
855076
855077
855078
855079
855080
855081
855082
855083
855084
855085
855086
855087
855088
855089
855090
855091
855092
855093
855094
855095
855096
855097
855098
855099
855100
855101
855102
855103
855104
855105
855106
855107
855108
855109
855110
855111
855112
855113
855114
855115
855116
855117
855118
855119
855120
855121
855122
855123
855124
855125
855126
855127
855128
855129
855130
855131
855132
855133
855134
855135
855136
855137
855138
855139
855140
855141
855142
855143
855144
855145
855146
855147
855148
855149
855150
855151
855152
855153
855154
855155
855156
855157
855158
855159
855160
855161
855162
855163
855164
855165
855166
855167
855168
855169
855170
855171
855172
855173
855174
855175
855176
855177
855178
855179
855180
855181
855182
855183
855184
855185
855186
855187
855188
855189
855190
855191
855192
855193
855194
855195
855196
855197
855198
855199
855200
855201
855202
855203
855204
855205
855206
855207
855208
855209
855210
855211
855212
855213
855214
855215
855216
855217
855218
855219
855220
855221
855222
855223
855224
855225
855226
855227
855228
855229
855230
855231
855232
855233
855234
855235
855236
855237
855238
855239
855240
855241
855242
855243
855244
855245
855246
855247
855248
855249
855250
855251
855252
855253
855254
855255
855256
855257
855258
855259
855260
855261
855262
855263
855264
855265
855266
855267
855268
855269
855270
855271
855272
855273
855274
855275
855276
855277
855278
855279
855280
855281
855282
855283
855284
855285
855286
855287
855288
855289
855290
855291
855292
855293
855294
855295
855296
855297
855298
855299
855300
855301
855302
855303
855304
855305
855306
855307
855308
855309
855310
855311
855312
855313
855314
855315
855316
855317
855318
855319
855320
855321
855322
855323
855324
855325
855326
855327
855328
855329
855330
855331
855332
855333
855334
855335
855336
855337
855338
855339
855340
855341
855342
855343
855344
855345
855346
855347
855348
855349
855350
855351
855352
855353
855354
855355
855356
855357
855358
855359
855360
855361
855362
855363
855364
855365
855366
855367
855368
855369
855370
855371
855372
855373
855374
855375
855376
855377
855378
855379
855380
855381
855382
855383
855384
855385
855386
855387
855388
855389
855390
855391
855392
855393
855394
855395
855396
855397
855398
855399
855400
855401
855402
855403
855404
855405
855406
855407
855408
855409
855410
855411
855412
855413
855414
855415
855416
855417
855418
855419
855420
855421
855422
855423
855424
855425
855426
855427
855428
855429
855430
855431
855432
855433
855434
855435
855436
855437
855438
855439
855440
855441
855442
855443
855444
855445
855446
855447
855448
855449
855450
855451
855452
855453
855454
855455
855456
855457
855458
855459
855460
855461
855462
855463
855464
855465
855466
855467
855468
855469
855470
855471
855472
855473
855474
855475
855476
855477
855478
855479
855480
855481
855482
855483
855484
855485
855486
855487
855488
855489
855490
855491
855492
855493
855494
855495
855496
855497
855498
855499
855500
855501
855502
855503
855504
855505
855506
855507
855508
855509
855510
855511
855512
855513
855514
855515
855516
855517
855518
855519
855520
855521
855522
855523
855524
855525
855526
930476
930477
930478
930479
930480
930481
930482
930483
930484
930485
930486
930487
930488
930489
930490
930491
930492
930493
930494
930495
930496
930497
930498
930499
930500
930501
930502
930503
930504
930505
930506
930507
930508
930509
930510
930511
930512
930513
930514
930515
930516
930517
930518
930519
930520
930521
930522
930523
930524
930525
930526
930527
930528
930529
930530
930531
930532
930533
930534
930535
930536
930537
930538
930539
930540
930541
930542
930543
930544
930545
930546
930547
930548
930549
930550
930551
930552
930553
930554
930555
930556
930557
930558
930559
930560
930561
930562
930563
930564
930565
930566
930567
930568
930569
930570
930571
930572
930573
930574
930575
930576
930577
930578
930579
930580
930581
930582
930583
930584
930585
930586
930587
930588
930589
930590
930591
930592
930593
930594
930595
930596
930597
930598
930599
930600
930601
930602
930603
930604
930605
930606
930607
930608
930609
930610
930611
930612
930613
930614
930615
930616
930617
930618
930619
930620
930621
930622
930623
930624
930625
930626
930627
930628
930629
930630
930631
930632
930633
930634
930635
930636
930637
930638
930639
930640
930641
930642
930643
930644
930645
930646
930647
930648
930649
930650
930651
930652
930653
930654
930655
930656
930657
930658
930659
930660
930661
930662
930663
930664
930665
930666
930667
930668
930669
930670
930671
930672
930673
930674
930675
930676
999226
999227
999228
999229
999230
999231
999232
999233
999234
999235
999236
999237
999238
999239
999240
999241
999242
999243
999244
999245
999246
999247
999248
999249
999250
999251
999252
999253
999254
999255
999256
999257
999258
999259
999260
999261
999262
999263
999264
999265
999266
999267
999268
999269
999270
999271
999272
999273
999274
999275
999276
999277
999278
999279
999280
999281
999282
999283
999284
999285
999286
999287
999288
999289
999290
999291
999292
999293
999294
999295
999296
999297
999298
999299
999300
999301
999302
999303
999304
999305
999306
999307
999308
999309
999310
999311
999312
999313
999314
999315
999316
999317
999318
999319
999320
999321
999322
999323
999324
999325
999326
999327
999328
999329
999330
999331
999332
999333
999334
999335
999336
999337
999338
999339
999340
999341
999342
999343
999344
999345
999346
999347
999348
999349
999350
999351
999352
999353
999354
999355
999356
999357
999358
999359
999360
999361
999362
999363
999364
999365
999366
999367
999368
999369
999370
999371
999372
999373
999374
999375
999376
999377
999378
999379
999380
999381
999382
999383
999384
999385
999386
999387
999388
999389
999390
999391
999392
999393
999394
999395
999396
999397
999398
999399
999400
999401
999402
999403
999404
999405
999406
999407
999408
999409
999410
999411
999412
999413
999414
999415
999416
999417
999418
999419
999420
999421
999422
999423
999424
999425
999426
999427
999428
999429
999430
999431
999432
999433
999434
999435
999436
999437
999438
999439
999440
999441
999442
999443
999444
999445
999446
999447
999448
999449
999450
999451
999452
999453
999454
999455
999456
999457
999458
999459
999460
999461
999462
999463
999464
999465
999466
999467
999468
999469
999470
999471
999472
999473
999474
999475
999476
999477
999478
999479
999480
999481
999482
999483
999484
999485
999486
999487
999488
999489
999490
999491
999492
999493
999494
999495
999496
999497
999498
999499
999500
999501
999502
999503
999504
999505
999506
999507
999508
999509
999510
999511
999512
999513
999514
999515
999516
999517
999518
999519
999520
999521
999522
999523
999524
999525
999526
999527
999528
999529
999530
999531
999532
999533
999534
999535
999536
999537
999538
999539
999540
999541
999542
999543
999544
999545
999546
999547
999548
999549
999550
999551
999552
999553
999554
999555
999556
999557
999558
999559
999560
999561
999562
999563
999564
999565
999566
999567
999568
999569
999570
999571
999572
999573
999574
999575
999576
999577
999578
999579
999580
999581
999582
999583
999584
999585
999586
999587
999588
999589
999590
999591
999592
999593
999594
999595
999596
999597
999598
999599
999600
999601
999602
999603
999604
999605
999606
999607
999608
999609
999610
999611
999612
999613
999614
999615
999616
999617
999618
999619
999620
999621
999622
999623
999624
999625
999626
999627
999628
999629
999630
999631
999632
999633
999634
999635
999636
999637
999638
999639
999640
999641
999642
999643
999644
999645
999646
999647
999648
999649
999650
999651
999652
999653
999654
999655
999656
999657
999658
999659
999660
999661
999662
999663
999664
999665
999666
999667
999668
999669
999670
999671
999672
999673
999674
999675
999676
999677
999678
999679
999680
999681
999682
999683
999684
999685
999686
999687
999688
999689
999690
999691
999692
999693
999694
999695
999696
999697
999698
999699
999700
999701
999702
999703
999704
999705
999706
999707
999708
999709
999710
999711
999712
999713
999714
999715
999716
999717
999718
999719
999720
999721
999722
999723
999724
999725
999726
999727
999728
999729
999730
999731
999732
999733
999734
999735
999736
999737
999738
999739
999740
999741
999742
999743
999744
999745
999746
999747
999748
999749
999750
999751
999752
999753
999754
999755
999756
999757
999758
999759
999760
999761
999762
999763
999764
999765
999766
999767
999768
999769
999770
999771
999772
999773
999774
999775
999776
999777
999778
999779
999780
999781
999782
999783
999784
999785
999786
999787
999788
999789
999790
999791
999792
999793
999794
999795
999796
999797
999798
999799
999800
999801
999802
999803
999804
999805
999806
999807
999808
999809
999810
999811
999812
999813
999814
999815
999816
999817
999818
999819
999820
999821
999822
999823
999824
999825
999826
999827
999828
999829
999830
999831
999832
999833
999834
999835
999836
999837
999838
999839
999840
999841
999842
999843
999844
999845
999846
999847
999848
999849
999850
999851
999852
999853
999854
999855
999856
999857
999858
999859
999860
999861
999862
999863
999864
999865
999866
999867
999868
999869
999870
999871
999872
999873
999874
999875
999876
999877
999878
999879
999880
999881
999882
999883
999884
999885
999886
999887
999888
999889
999890
999891
999892
999893
999894
999895
999896
999897
999898
999899
999900
999901
999902
999903
999904
999905
999906
999907
999908
999909
999910
999911
999912
999913
999914
999915
999916
999917
999918
999919
999920
999921
999922
999923
999924
999925
999926
999927
999928
999929
999930
999931
999932
999933
999934
999935
999936
999937
999938
999939
999940
999941
999942
999943
999944
999945
999946
999947
999948
999949
999950
999951
999952
999953
999954
999955
999956
999957
999958
999959
999960
999961
999962
999963
999964
999965
999966
999967
999968
999969
999970
999971
999972
999973
999974
999975
999976
999977
999978
999979
999980
999981
999982
999983
999984
999985
999986
999987
999988
999989
999990
999991
999992
999993
999994
999995
999996
999997
999998
999999
1000000
1000001
1000002
1000003
1000004
1000005
1000006
1000007
1000008
1000009
1000010
1000011
1000012
1000013
1000014
1000015
1000016
1000017
1000018
1000019
1000020
1000021
1000022
1000023
1000024
1000025
1000026
1000027
1000028
1000029
1000030
1000031
1000032
1000033
1000034
1000035
1000036
1000037
1000038
1000039
1000040
1000041
1000042
1000043
1000044
1000045
1000046
1000047
1000048
1000049
1000050
1000051
1000052
1000053
1000054
1000055
1000056
1000057
1000058
1000059
1000060
1000061
1000062
1000063
1000064
1000065
1000066
1000067
1000068
1000069
1000070
1000071
1000072
1000073
1000074
1000075
1000076
1000077
1000078
1000079
1000080
1000081
1000082
1000083
1000084
1000085
1000086
1000087
1000088
1000089
1000090
1000091
1000092
1000093
1000094
1000095
1000096
1000097
1000098
1000099
1000100
1000101
1000102
1000103
1000104
1000105
1000106
1000107
1000108
1000109
1000110
1000111
1000112
1000113
1000114
1000115
1000116
1000117
1000118
1000119
1000120
1000121
1000122
1000123
1000124
1000125
1000126
1000127
1000128
1000129
1000130
1000131
1000132
1000133
1000134
1000135
1000136
1000137
1000138
1000139
1000140
1000141
1000142
1000143
1000144
1000145
1000146
1000147
1000148
1000149
1000150
1000151
1000152
1000153
1000154
1000155
1000156
1000157
1000158
1000159
1000160
1000161
1000162
1000163
1000164
1000165
1000166
1000167
1000168
1000169
1000170
1000171
1000172
1000173
1000174
1000175
1000176
1000177
1000178
1000179
1000180
1000181
1000182
1000183
1000184
1000185
1000186
1000187
1000188
1000189
1000190
1000191
1000192
1000193
1000194
1000195
1000196
1000197
1000198
1000199
1000200
1000201
1000202
1000203
1000204
1000205
1000206
1000207
1000208
1000209
1000210
1000211
1000212
1000213
1000214
1000215
1000216
1000217
1000218
1000219
1000220
1000221
1000222
1000223
1000224
1000225
1000226
1000227
1000228
1000229
1000230
1000231
1000232
1000233
1000234
1000235
1000236
1000237
1000238
1000239
1000240
1000241
1000242
1000243
1000244
1000245
1000246
1000247
1000248
1000249
1000250
1000251
1000252
1000253
1000254
1000255
1000256
1000257
1000258
1000259
1000260
1000261
1000262
1000263
1000264
1000265
1000266
1000267
1000268
1000269
1000270
1000271
1000272
1000273
1000274
1000275
1000276
1000277
1000278
1000279
1000280
1000281
1000282
1000283
1000284
1000285
1000286
1000287
1000288
1000289
1000290
1000291
1000292
1000293
1000294
1000295
1000296
1000297
1000298
1000299
1000300
1000301
1000302
1000303
1000304
1000305
1000306
1000307
1000308
1000309
1000310
1000311
1000312
1000313
1000314
1000315
1000316
1000317
1000318
1000319
1000320
1000321
1000322
1000323
1000324
1000325
1000326
1000327
1000328
1000329
1000330
1000331
1000332
1000333
1000334
1000335
1000336
1000337
1000338
1000339
1000340
1000341
1000342
1000343
1000344
1000345
1000346
1000347
1000348
1000349
1000350
1000351
1000352
1000353
1000354
1000355
1000356
1000357
1000358
1000359
1000360
1000361
1000362
1000363
1000364
1000365
1000366
1000367
1000368
1000369
1000370
1000371
1000372
1000373
1000374
1000375
1000376
1000377
1000378
1000379
1000380
1000381
1000382
1000383
1000384
1000385
1000386
1000387
1000388
1000389
1000390
1000391
1000392
1000393
1000394
1000395
1000396
1000397
1000398
1000399
1000400
1000401
1000402
1000403
1000404
1000405
1000406
1000407
1000408
1000409
1000410
1000411
1000412
1000413
1000414
1000415
1000416
1000417
1000418
1000419
1000420
1000421
1000422
1000423
1000424
1000425
1000426
1000427
1000428
1000429
1000430
1000431
1000432
1000433
1000434
1000435
1000436
1000437
1000438
1000439
1000440
1000441
1000442
1000443
1000444
1000445
1000446
1000447
1000448
1000449
1000450
1000451
1000452
1000453
1000454
1000455
1000456
1000457
1000458
1000459
1000460
1000461
1000462
1000463
1000464
1000465
1000466
1000467
1000468
1000469
1000470
1000471
1000472
1000473
1000474
1000475
1000476
1000477
1000478
1000479
1000480
1000481
1000482
1000483
1000484
1000485
1000486
1000487
1000488
1000489
1000490
1000491
1000492
1000493
1000494
1000495
1000496
1000497
1000498
1000499
1000500
1000501
1000502
1000503
1000504
1000505
1000506
1000507
1000508
1000509
1000510
1000511
1000512
1000513
1000514
1000515
1000516
1000517
1000518
1000519
1000520
1000521
1000522
1000523
1000524
1000525
1000526
1000527
1000528
1000529
1000530
1000531
1000532
1000533
1000534
1000535
1000536
1000537
1000538
1000539
1000540
1000541
1000542
1000543
1000544
1000545
1000546
1000547
1000548
1000549
1000550
1000551
1000552
1000553
1000554
1000555
1000556
1000557
1000558
1000559
1000560
1000561
1000562
1000563
1000564
1000565
1000566
1000567
1000568
1000569
1000570
1000571
1000572
1000573
1000574
1000575
1000576
1000577
1000578
1000579
1000580
1000581
1000582
1000583
1000584
1000585
1000586
1000587
1000588
1000589
1000590
1000591
1000592
1000593
1000594
1000595
1000596
1000597
1000598
1000599
1000600
1000601
1000602
1000603
1000604
1000605
1000606
1000607
1000608
1000609
1000610
1000611
1000612
1000613
1000614
1000615
1000616
1000617
1000618
1000619
1000620
1000621
1000622
1000623
1000624
1000625
1000626
1000627
1000628
1000629
1000630
1000631
1000632
1000633
1000634
1000635
1000636
1000637
1000638
1000639
1000640
1000641
1000642
1000643
1000644
1000645
1000646
1000647
1000648
1000649
1000650
1000651
1000652
1000653
1000654
1000655
1000656
1000657
1000658
1000659
1000660
1000661
1000662
1000663
1000664
1000665
1000666
1000667
1000668
1000669
1000670
1000671
1000672
1000673
1000674
1000675
1000676
1002626
1002627
1002628
1002629
1002630
1002631
1002632
1002633
1002634
1002635
1002636
1002637
1002638
1002639
1002640
1002641
1002642
1002643
1002644
1002645
1002646
1002647
1002648
1002649
1002650
1002651
1002652
1002653
1002654
1002655
1002656
1002657
1002658
1002659
1002660
1002661
1002662
1002663
1002664
1002665
1002666
1002667
1002668
1002669
1002670
1002671
1002672
1002673
1002674
1002675
1002676
1002677
1002678
1002679
1002680
1002681
1002682
1002683
1002684
1002685
1002686
1002687
1002688
1002689
1002690
1002691
1002692
1002693
1002694
1002695
1002696
1002697
1002698
1002699
1002700
1002701
1002702
1002703
1002704
1002705
1002706
1002707
1002708
1002709
1002710
1002711
1002712
1002713
1002714
1002715
1002716
1002717
1002718
1002719
1002720
1002721
1002722
1002723
1002724
1002725
1002726
1002727
1002728
1002729
1002730
1002731
1002732
1002733
1002734
1002735
1002736
1002737
1002738
1002739
1002740
1002741
1002742
1002743
1002744
1002745
1002746
1002747
1002748
1002749
1002750
1002751
1002752
1002753
1002754
1002755
1002756
1002757
1002758
1002759
1002760
1002761
1002762
1002763
1002764
1002765
1002766
1002767
1002768
1002769
1002770
1002771
1002772
1002773
1002774
1002775
1002776
1002777
1002778
1002779
1002780
1002781
1002782
1002783
1002784
1002785
1002786
1002787
1002788
1002789
1002790
1002791
1002792
1002793
1002794
1002795
1002796
1002797
1002798
1002799
1002800
1002801
1002802
1002803
1002804
1002805
1002806
1002807
1002808
1002809
1002810
1002811
1002812
1002813
1002814
1002815
1002816
1002817
1002818
1002819
1002820
1002821
1002822
1002823
1002824
1002825
1002826
1002827
1002828
1002829
1002830
1002831
1002832
1002833
1002834
1002835
1002836
1002837
1002838
1002839
1002840
1002841
1002842
1002843
1002844
1002845
1002846
1002847
1002848
1002849
1002850
1002851
1002852
1002853
1002854
1002855
1002856
1002857
1002858
1002859
1002860
1002861
1002862
1002863
1002864
1002865
1002866
1002867
1002868
1002869
1002870
1002871
1002872
1002873
1002874
1002875
1002876
1002877
1002878
1002879
1002880
1002881
1002882
1002883
1002884
1002885
1002886
1002887
1002888
1002889
1002890
1002891
1002892
1002893
1002894
1002895
1002896
1002897
1002898
1002899
1002900
1002901
1002902
1002903
1002904
1002905
1002906
1002907
1002908
1002909
1002910
1002911
1002912
1002913
1002914
1002915
1002916
1002917
1002918
1002919
1002920
1002921
1002922
1002923
1002924
1002925
1002926
1002927
1002928
1002929
1002930
1002931
1002932
1002933
1002934
1002935
1002936
1002937
1002938
1002939
1002940
1002941
1002942
1002943
1002944
1002945
1002946
1002947
1002948
1002949
1002950
1002951
1002952
1002953
1002954
1002955
1002956
1002957
1002958
1002959
1002960
1002961
1002962
1002963
1002964
1002965
1002966
1002967
1002968
1002969
1002970
1002971
1002972
1002973
1002974
1002975
1002976
1002977
1002978
1002979
1002980
1002981
1002982
1002983
1002984
1002985
1002986
1002987
1002988
1002989
1002990
1002991
1002992
1002993
1002994
1002995
1002996
1002997
1002998
1002999
1003000
1003001
1003002
1003003
1003004
1003005
1003006
1003007
1003008
1003009
1003010
1003011
1003012
1003013
1003014
1003015
1003016
1003017
1003018
1003019
1003020
1003021
1003022
1003023
1003024
1003025
1003026
1003027
1003028
1003029
1003030
1003031
1003032
1003033
1003034
1003035
1003036
1003037
1003038
1003039
1003040
1003041
1003042
1003043
1003044
1003045
1003046
1003047
1003048
1003049
1003050
1003051
1003052
1003053
1003054
1003055
1003056
1003057
1003058
1003059
1003060
1003061
1003062
1003063
1003064
1003065
1003066
1003067
1003068
1003069
1003070
1003071
1003072
1003073
1003074
1003075
1003076
1003077
1003078
1003079
1003080
1003081
1003082
1003083
1003084
1003085
1003086
1003087
1003088
1003089
1003090
1003091
1003092
1003093
1003094
1003095
1003096
1003097
1003098
1003099
1003100
1003101
1003102
1003103
1003104
1003105
1003106
1003107
1003108
1003109
1003110
1003111
1003112
1003113
1003114
1003115
1003116
1003117
1003118
1003119
1003120
1003121
1003122
1003123
1003124
1003125
1003126
1003127
1003128
1003129
1003130
1003131
1003132
1003133
1003134
1003135
1003136
1003137
1003138
1003139
1003140
1003141
1003142
1003143
1003144
1003145
1003146
1003147
1003148
1003149
1003150
1003151
1003152
1003153
1003154
1003155
1003156
1003157
1003158
1003159
1003160
1003161
1003162
1003163
1003164
1003165
1003166
1003167
1003168
1003169
1003170
1003171
1003172
1003173
1003174
1003175
1003176
1003177
1003178
1003179
1003180
1003181
1003182
1003183
1003184
1003185
1003186
1003187
1003188
1003189
1003190
1003191
1003192
1003193
1003194
1003195
1003196
1003197
1003198
1003199
1003200
1003201
1003202
1003203
1003204
1003205
1003206
1003207
1003208
1003209
1003210
1003211
1003212
1003213
1003214
1003215
1003216
1003217
1003218
1003219
1003220
1003221
1003222
1003223
1003224
1003225
1003226
1003227
1003228
1003229
1003230
1003231
1003232
1003233
1003234
1003235
1003236
1003237
1003238
1003239
1003240
1003241
1003242
1003243
1003244
1003245
1003246
1003247
1003248
1003249
1003250
1003251
1003252
1003253
1003254
1003255
1003256
1003257
1003258
1003259
1003260
1003261
1003262
1003263
1003264
1003265
1003266
1003267
1003268
1003269
1003270
1003271
1003272
1003273
1003274
1003275
1003276
1003277
1003278
1003279
1003280
1003281
1003282
1003283
1003284
1003285
1003286
1003287
1003288
1003289
1003290
1003291
1003292
1003293
1003294
1003295
1003296
1003297
1003298
1003299
1003300
1003301
1003302
1003303
1003304
1003305
1003306
1003307
1003308
1003309
1003310
1003311
1003312
1003313
1003314
1003315
1003316
1003317
1003318
1003319
1003320
1003321
1003322
1003323
1003324
1003325
1003326
1003327
1003328
1003329
1003330
1003331
1003332
1003333
1003334
1003335
1003336
1003337
1003338
1003339
1003340
1003341
1003342
1003343
1003344
1003345
1003346
1003347
1003348
1003349
1003350
1003351
1003352
1003353
1003354
1003355
1003356
1003357
1003358
1003359
1003360
1003361
1003362
1003363
1003364
1003365
1003366
1003367
1003368
1003369
1003370
1003371
1003372
1003373
1003374
1003375
1003376
1003377
1003378
1003379
1003380
1003381
1003382
1003383
1003384
1003385
1003386
1003387
1003388
1003389
1003390
1003391
1003392
1003393
1003394
1003395
1003396
1003397
1003398
1003399
1003400
1003401
1003402
1003403
1003404
1003405
1003406
1003407
1003408
1003409
1003410
1003411
1003412
1003413
1003414
1003415
1003416
1003417
1003418
1003419
1003420
1003421
1003422
1003423
1003424
1003425
1003426
1003427
1003428
1003429
1003430
1003431
1003432
1003433
1003434
1003435
1003436
1003437
1003438
1003439
1003440
1003441
1003442
1003443
1003444
1003445
1003446
1003447
1003448
1003449
1003450
1003451
1003452
1003453
1003454
1003455
1003456
1003457
1003458
1003459
1003460
1003461
1003462
1003463
1003464
1003465
1003466
1003467
1003468
1003469
1003470
1003471
1003472
1003473
1003474
1003475
1003476
1003477
1003478
1003479
1003480
1003481
1003482
1003483
1003484
1003485
1003486
1003487
1003488
1003489
1003490
1003491
1003492
1003493
1003494
1003495
1003496
1003497
1003498
1003499
1003500
1003501
1003502
1003503
1003504
1003505
1003506
1003507
1003508
1003509
1003510
1003511
1003512
1003513
1003514
1003515
1003516
1003517
1003518
1003519
1003520
1003521
1003522
1003523
1003524
1003525
1003526
1003527
1003528
1003529
1003530
1003531
1003532
1003533
1003534
1003535
1003536
1003537
1003538
1003539
1003540
1003541
1003542
1003543
1003544
1003545
1003546
1003547
1003548
1003549
1003550
1003551
1003552
1003553
1003554
1003555
1003556
1003557
1003558
1003559
1003560
1003561
1003562
1003563
1003564
1003565
1003566
1003567
1003568
1003569
1003570
1003571
1003572
1003573
1003574
1003575
1003576
1003577
1003578
1003579
1003580
1003581
1003582
1003583
1003584
1003585
1003586
1003587
1003588
1003589
1003590
1003591
1003592
1003593
1003594
1003595
1003596
1003597
1003598
1003599
1003600
1003601
1003602
1003603
1003604
1003605
1003606
1003607
1003608
1003609
1003610
1003611
1003612
1003613
1003614
1003615
1003616
1003617
1003618
1003619
1003620
1003621
1003622
1003623
1003624
1003625
1003626
1003627
1003628
1003629
1003630
1003631
1003632
1003633
1003634
1003635
1003636
1003637
1003638
1003639
1003640
1003641
1003642
1003643
1003644
1003645
1003646
1003647
1003648
1003649
1003650
1003651
1003652
1003653
1003654
1003655
1003656
1003657
1003658
1003659
1003660
1003661
1003662
1003663
1003664
1003665
1003666
1003667
1003668
1003669
1003670
1003671
1003672
1003673
1003674
1003675
1003676
1003677
1003678
1003679
1003680
1003681
1003682
1003683
1003684
1003685
1003686
1003687
1003688
1003689
1003690
1003691
1003692
1003693
1003694
1003695
1003696
1003697
1003698
1003699
1003700
1003701
1003702
1003703
1003704
1003705
1003706
1003707
1003708
1003709
1003710
1003711
1003712
1003713
1003714
1003715
1003716
1003717
1003718
1003719
1003720
1003721
1003722
1003723
1003724
1003725
1003726
1003727
1003728
1003729
1003730
1003731
1003732
1003733
1003734
1003735
1003736
1003737
1003738
1003739
1003740
1003741
1003742
1003743
1003744
1003745
1003746
1003747
1003748
1003749
1003750
1003751
1003752
1003753
1003754
1003755
1003756
1003757
1003758
1003759
1003760
1003761
1003762
1003763
1003764
1003765
1003766
1003767
1003768
1003769
1003770
1003771
1003772
1003773
1003774
1003775
1003776
1003777
1003778
1003779
1003780
1003781
1003782
1003783
1003784
1003785
1003786
1003787
1003788
1003789
1003790
1003791
1003792
1003793
1003794
1003795
1003796
1003797
1003798
1003799
1003800
1003801
1003802
1003803
1003804
1003805
1003806
1003807
1003808
1003809
1003810
1003811
1003812
1003813
1003814
1003815
1003816
1003817
1003818
1003819
1003820
1003821
1003822
1003823
1003824
1003825
1003826
1003827
1003828
1003829
1003830
1003831
1003832
1003833
1003834
1003835
1003836
1003837
1003838
1003839
1003840
1003841
1003842
1003843
1003844
1003845
1003846
1003847
1003848
1003849
1003850
1003851
1003852
1003853
1003854
1003855
1003856
1003857
1003858
1003859
1003860
1003861
1003862
1003863
1003864
1003865
1003866
1003867
1003868
1003869
1003870
1003871
1003872
1003873
1003874
1003875
1003876
1003877
1003878
1003879
1003880
1003881
1003882
1003883
1003884
1003885
1003886
1003887
1003888
1003889
1003890
1003891
1003892
1003893
1003894
1003895
1003896
1003897
1003898
1003899
1003900
1003901
1003902
1003903
1003904
1003905
1003906
1003907
1003908
1003909
1003910
1003911
1003912
1003913
1003914
1003915
1003916
1003917
1003918
1003919
1003920
1003921
1003922
1003923
1003924
1003925
1003926
1003927
1003928
1003929
1003930
1003931
1003932
1003933
1003934
1003935
1003936
1003937
1003938
1003939
1003940
1003941
1003942
1003943
1003944
1003945
1003946
1003947
1003948
1003949
1003950
1003951
1003952
1003953
1003954
1003955
1003956
1003957
1003958
1003959
1003960
1003961
1003962
1003963
1003964
1003965
1003966
1003967
1003968
1003969
1003970
1003971
1003972
1003973
1003974
1003975
1003976
1003977
1003978
1003979
1003980
1003981
1003982
1003983
1003984
1003985
1003986
1003987
1003988
1003989
1003990
1003991
1003992
1003993
1003994
1003995
1003996
1003997
1003998
1003999
1004000
1004001
1004002
1004003
1004004
1004005
1004006
1004007
1004008
1004009
1004010
1004011
1004012
1004013
1004014
1004015
1004016
1004017
1004018
1004019
1004020
1004021
1004022
1004023
1004024
1004025
1004026
1004027
1004028
1004029
1004030
1004031
1004032
1004033
1004034
1004035
1004036
1004037
1004038
1004039
1004040
1004041
1004042
1004043
1004044
1004045
1004046
1004047
1004048
1004049
1004050
1004051
1004052
1004053
1004054
1004055
1004056
1004057
1004058
1004059
1004060
1004061
1004062
1004063
1004064
1004065
1004066
1004067
1004068
1004069
1004070
1004071
1004072
1004073
1004074
1004075
1004076
1004077
1004078
1004079
1004080
1004081
1004082
1004083
1004084
1004085
1004086
1004087
1004088
1004089
1004090
1004091
1004092
1004093
1004094
1004095
1004096
1004097
1004098
1004099
1004100
1004101
1004102
1004103
1004104
1004105
1004106
1004107
1004108
1004109
1004110
1004111
1004112
1004113
1004114
1004115
1004116
1004117
1004118
1004119
1004120
1004121
1004122
1004123
1004124
1004125
1004126
1004127
1004128
1004129
1004130
1004131
1004132
1004133
1004134
1004135
1004136
1004137
1004138
1004139
1004140
1004141
1004142
1004143
1004144
1004145
1004146
1004147
1004148
1004149
1004150
1004151
1004152
1004153
1004154
1004155
1004156
1004157
1004158
1004159
1004160
1004161
1004162
1004163
1004164
1004165
1004166
1004167
1004168
1004169
1004170
1004171
1004172
1004173
1004174
1004175
1004176
1004177
1004178
1004179
1004180
1004181
1004182
1004183
1004184
1004185
1004186
1004187
1004188
1004189
1004190
1004191
1004192
1004193
1004194
1004195
1004196
1004197
1004198
1004199
1004200
1004201
1004202
1004203
1004204
1004205
1004206
1004207
1004208
1004209
1004210
1004211
1004212
1004213
1004214
1004215
1004216
1004217
1004218
1004219
1004220
1004221
1004222
1004223
1004224
1004225
1004226
1004227
1004228
1004229
1004230
1004231
1004232
1004233
1004234
1004235
1004236
1004237
1004238
1004239
1004240
1004241
1004242
1004243
1004244
1004245
1004246
1004247
1004248
1004249
1004250
1004251
1004252
1004253
1004254
1004255
1004256
1004257
1004258
1004259
1004260
1004261
1004262
1004263
1004264
1004265
1004266
1004267
1004268
1004269
1004270
1004271
1004272
1004273
1004274
1004275
1004276
1004277
1004278
1004279
1004280
1004281
1004282
1004283
1004284
1004285
1004286
1004287
1004288
1004289
1004290
1004291
1004292
1004293
1004294
1004295
1004296
1004297
1004298
1004299
1004300
1004301
1004302
1004303
1004304
1004305
1004306
1004307
1004308
1004309
1004310
1004311
1004312
1004313
1004314
1004315
1004316
1004317
1004318
1004319
1004320
1004321
1004322
1004323
1004324
1004325
1004326
1004327
1004328
1004329
1004330
1004331
1004332
1004333
1004334
1004335
1004336
1004337
1004338
1004339
1004340
1004341
1004342
1004343
1004344
1004345
1004346
1004347
1004348
1004349
1004350
1004351
1004352
1004353
1004354
1004355
1004356
1004357
1004358
1004359
1004360
1004361
1004362
1004363
1004364
1004365
1004366
1004367
1004368
1004369
1004370
1004371
1004372
1004373
1004374
1004375
1004376
1004377
1004378
1004379
1004380
1004381
1004382
1004383
1004384
1004385
1004386
1004387
1004388
1004389
1004390
1004391
1004392
1004393
1004394
1004395
1004396
1004397
1004398
1004399
1004400
1004401
1004402
1004403
1004404
1004405
1004406
1004407
1004408
1004409
1004410
1004411
1004412
1004413
1004414
1004415
1004416
1004417
1004418
1004419
1004420
1004421
1004422
1004423
1004424
1004425
1004426
1004427
1004428
1004429
1004430
1004431
1004432
1004433
1004434
1004435
1004436
1004437
1004438
1004439
1004440
1004441
1004442
1004443
1004444
1004445
1004446
1004447
1004448
1004449
1004450
1004451
1004452
1004453
1004454
1004455
1004456
1004457
1004458
1004459
1004460
1004461
1004462
1004463
1004464
1004465
1004466
1004467
1004468
1004469
1004470
1004471
1004472
1004473
1004474
1004475
1004476
1004477
1004478
1004479
1004480
1004481
1004482
1004483
1004484
1004485
1004486
1004487
1004488
1004489
1004490
1004491
1004492
1004493
1004494
1004495
1004496
1004497
1004498
1004499
1004500
1004501
1004502
1004503
1004504
1004505
1004506
1004507
1004508
1004509
1004510
1004511
1004512
1004513
1004514
1004515
1004516
1004517
1004518
1004519
1004520
1004521
1004522
1004523
1004524
1004525
1004526
1004527
1004528
1004529
1004530
1004531
1004532
1004533
1004534
1004535
1004536
1004537
1004538
1004539
1004540
1004541
1004542
1004543
1004544
1004545
1004546
1004547
1004548
1004549
1004550
1004551
1004552
1004553
1004554
1004555
1004556
1004557
1004558
1004559
1004560
1004561
1004562
1004563
1004564
1004565
1004566
1004567
1004568
1004569
1004570
1004571
1004572
1004573
1004574
1004575
1004576
1004577
1004578
1004579
1004580
1004581
1004582
1004583
1004584
1004585
1004586
1004587
1004588
1004589
1004590
1004591
1004592
1004593
1004594
1004595
1004596
1004597
1004598
1004599
1004600
1004601
1004602
1004603
1004604
1004605
1004606
1004607
1004608
1004609
1004610
1004611
1004612
1004613
1004614
1004615
1004616
1004617
1004618
1004619
1004620
1004621
1004622
1004623
1004624
1004625
1004626
1004627
1004628
1004629
1004630
1004631
1004632
1004633
1004634
1004635
1004636
1004637
1004638
1004639
1004640
1004641
1004642
1004643
1004644
1004645
1004646
1004647
1004648
1004649
1004650
1004651
1004652
1004653
1004654
1004655
1004656
1004657
1004658
1004659
1004660
1004661
1004662
1004663
1004664
1004665
1004666
1004667
1004668
1004669
1004670
1004671
1004672
1004673
1004674
1004675
1004676
1004677
1004678
1004679
1004680
1004681
1004682
1004683
1004684
1004685
1004686
1004687
1004688
1004689
1004690
1004691
1004692
1004693
1004694
1004695
1004696
1004697
1004698
1004699
1004700
1004701
1004702
1004703
1004704
1004705
1004706
1004707
1004708
1004709
1004710
1004711
1004712
1004713
1004714
1004715
1004716
1004717
1004718
1004719
1004720
1004721
1004722
1004723
1004724
1004725
1004726
1004727
1004728
1004729
1004730
1004731
1004732
1004733
1004734
1004735
1004736
1004737
1004738
1004739
1004740
1004741
1004742
1004743
1004744
1004745
1004746
1004747
1004748
1004749
1004750
1004751
1004752
1004753
1004754
1004755
1004756
1004757
1004758
1004759
1004760
1004761
1004762
1004763
1004764
1004765
1004766
1004767
1004768
1004769
1004770
1004771
1004772
1004773
1004774
1004775
1004776
1004777
1004778
1004779
1004780
1004781
1004782
1004783
1004784
1004785
1004786
1004787
1004788
1004789
1004790
1004791
1004792
1004793
1004794
1004795
1004796
1004797
1004798
1004799
1004800
1004801
1004802
1004803
1004804
1004805
1004806
1004807
1004808
1004809
1004810
1004811
1004812
1004813
1004814
1004815
1004816
1004817
1004818
1004819
1004820
1004821
1004822
1004823
1004824
1004825
1004826
1004827
1004828
1004829
1004830
1004831
1004832
1004833
1004834
1004835
1004836
1004837
1004838
1004839
1004840
1004841
1004842
1004843
1004844
1004845
1004846
1004847
1004848
1004849
1004850
1004851
1004852
1004853
1004854
1004855
1004856
1004857
1004858
1004859
1004860
1004861
1004862
1004863
1004864
1004865
1004866
1004867
1004868
1004869
1004870
1004871
1004872
1004873
1004874
1004875
1004876
1004877
1004878
1004879
1004880
1004881
1004882
1004883
1004884
1004885
1004886
1004887
1004888
1004889
1004890
1004891
1004892
1004893
1004894
1004895
1004896
1004897
1004898
1004899
1004900
1004901
1004902
1004903
1004904
1004905
1004906
1004907
1004908
1004909
1004910
1004911
1004912
1004913
1004914
1004915
1004916
1004917
1004918
1004919
1004920
1004921
1004922
1004923
1004924
1004925
1004926
1004927
1004928
1004929
1004930
1004931
1004932
1004933
1004934
1004935
1004936
1004937
1004938
1004939
1004940
1004941
1004942
1004943
1004944
1004945
1004946
1004947
1004948
1004949
1004950
1004951
1004952
1004953
1004954
1004955
1004956
1004957
1004958
1004959
1004960
1004961
1004962
1004963
1004964
1004965
1004966
1004967
1004968
1004969
1004970
1004971
1004972
1004973
1004974
1004975
1004976
1004977
1004978
1004979
1004980
1004981
1004982
1004983
1004984
1004985
1004986
1004987
1004988
1004989
1004990
1004991
1004992
1004993
1004994
1004995
1004996
1004997
1004998
1004999
1005000
1005001
1005002
1005003
1005004
1005005
1005006
1005007
1005008
1005009
1005010
1005011
1005012
1005013
1005014
1005015
1005016
1005017
1005018
1005019
1005020
1005021
1005022
1005023
1005024
1005025
1005026
1005027
1005028
1005029
1005030
1005031
1005032
1005033
1005034
1005035
1005036
1005037
1005038
1005039
1005040
1005041
1005042
1005043
1005044
1005045
1005046
1005047
1005048
1005049
1005050
1005051
1005052
1005053
1005054
1005055
1005056
1005057
1005058
1005059
1005060
1005061
1005062
1005063
1005064
1005065
1005066
1005067
1005068
1005069
1005070
1005071
1005072
1005073
1005074
1005075
1005076
1005077
1005078
1005079
1005080
1005081
1005082
1005083
1005084
1005085
1005086
1005087
1005088
1005089
1005090
1005091
1005092
1005093
1005094
1005095
1005096
1005097
1005098
1005099
1005100
1005101
1005102
1005103
1005104
1005105
1005106
1005107
1005108
1005109
1005110
1005111
1005112
1005113
1005114
1005115
1005116
1005117
1005118
1005119
1005120
1005121
1005122
1005123
1005124
1005125
1005126
1005127
1005128
1005129
1005130
1005131
1005132
1005133
1005134
1005135
1005136
1005137
1005138
1005139
1005140
1005141
1005142
1005143
1005144
1005145
1005146
1005147
1005148
1005149
1005150
1005151
1005152
1005153
1005154
1005155
1005156
1005157
1005158
1005159
1005160
1005161
1005162
1005163
1005164
1005165
1005166
1005167
1005168
1005169
1005170
1005171
1005172
1005173
1005174
1005175
1005176
1005177
1005178
1005179
1005180
1005181
1005182
1005183
1005184
1005185
1005186
1005187
1005188
1005189
1005190
1005191
1005192
1005193
1005194
1005195
1005196
1005197
1005198
1005199
1005200
1005201
1005202
1005203
1005204
1005205
1005206
1005207
1005208
1005209
1005210
1005211
1005212
1005213
1005214
1005215
1005216
1005217
1005218
1005219
1005220
1005221
1005222
1005223
1005224
1005225
1005226
1005227
1005228
1005229
1005230
1005231
1005232
1005233
1005234
1005235
1005236
1005237
1005238
1005239
1005240
1005241
1005242
1005243
1005244
1005245
1005246
1005247
1005248
1005249
1005250
1005251
1005252
1005253
1005254
1005255
1005256
1005257
1005258
1005259
1005260
1005261
1005262
1005263
1005264
1005265
1005266
1005267
1005268
1005269
1005270
1005271
1005272
1005273
1005274
1005275
1005276
1005277
1005278
1005279
1005280
1005281
1005282
1005283
1005284
1005285
1005286
1005287
1005288
1005289
1005290
1005291
1005292
1005293
1005294
1005295
1005296
1005297
1005298
1005299
1005300
1005301
1005302
1005303
1005304
1005305
1005306
1005307
1005308
1005309
1005310
1005311
1005312
1005313
1005314
1005315
1005316
1005317
1005318
1005319
1005320
1005321
1005322
1005323
1005324
1005325
1005326
1005327
1005328
1005329
1005330
1005331
1005332
1005333
1005334
1005335
1005336
1005337
1005338
1005339
1005340
1005341
1005342
1005343
1005344
1005345
1005346
1005347
1005348
1005349
1005350
1005351
1005352
1005353
1005354
1005355
1005356
1005357
1005358
1005359
1005360
1005361
1005362
1005363
1005364
1005365
1005366
1005367
1005368
1005369
1005370
1005371
1005372
1005373
1005374
1005375
1005376
1005377
1005378
1005379
1005380
1005381
1005382
1005383
1005384
1005385
1005386
1005387
1005388
1005389
1005390
1005391
1005392
1005393
1005394
1005395
1005396
1005397
1005398
1005399
1005400
1005401
1005402
1005403
1005404
1005405
1005406
1005407
1005408
1005409
1005410
1005411
1005412
1005413
1005414
1005415
1005416
1005417
1005418
1005419
1005420
1005421
1005422
1005423
1005424
1005425
1005426
1005427
1005428
1005429
1005430
1005431
1005432
1005433
1005434
1005435
1005436
1005437
1005438
1005439
1005440
1005441
1005442
1005443
1005444
1005445
1005446
1005447
1005448
1005449
1005450
1005451
1005452
1005453
1005454
1005455
1005456
1005457
1005458
1005459
1005460
1005461
1005462
1005463
1005464
1005465
1005466
1005467
1005468
1005469
1005470
1005471
1005472
1005473
1005474
1005475
1005476
1005477
1005478
1005479
1005480
1005481
1005482
1005483
1005484
1005485
1005486
1005487
1005488
1005489
1005490
1005491
1005492
1005493
1005494
1005495
1005496
1005497
1005498
1005499
1005500
1005501
1005502
1005503
1005504
1005505
1005506
1005507
1005508
1005509
1005510
1005511
1005512
1005513
1005514
1005515
1005516
1005517
1005518
1005519
1005520
1005521
1005522
1005523
1005524
1005525
1005526
1005527
1005528
1005529
1005530
1005531
1005532
1005533
1005534
1005535
1005536
1005537
1005538
1005539
1005540
1005541
1005542
1005543
1005544
1005545
1005546
1005547
1005548
1005549
1005550
1005551
1005552
1005553
1005554
1005555
1005556
1005557
1005558
1005559
1005560
1005561
1005562
1005563
1005564
1005565
1005566
1005567
1005568
1005569
1005570
1005571
1005572
1005573
1005574
1005575
1005576
1005577
1005578
1005579
1005580
1005581
1005582
1005583
1005584
1005585
1005586
1005587
1005588
1005589
1005590
1005591
1005592
1005593
1005594
1005595
1005596
1005597
1005598
1005599
1005600
1005601
1005602
1005603
1005604
1005605
1005606
1005607
1005608
1005609
1005610
1005611
1005612
1005613
1005614
1005615
1005616
1005617
1005618
1005619
1005620
1005621
1005622
1005623
1005624
1005625
1005626
1005627
1005628
1005629
1005630
1005631
1005632
1005633
1005634
1005635
1005636
1005637
1005638
1005639
1005640
1005641
1005642
1005643
1005644
1005645
1005646
1005647
1005648
1005649
1005650
1005651
1005652
1005653
1005654
1005655
1005656
1005657
1005658
1005659
1005660
1005661
1005662
1005663
1005664
1005665
1005666
1005667
1005668
1005669
1005670
1005671
1005672
1005673
1005674
1005675
1005676
1005677
1005678
1005679
1005680
1005681
1005682
1005683
1005684
1005685
1005686
1005687
1005688
1005689
1005690
1005691
1005692
1005693
1005694
1005695
1005696
1005697
1005698
1005699
1005700
1005701
1005702
1005703
1005704
1005705
1005706
1005707
1005708
1005709
1005710
1005711
1005712
1005713
1005714
1005715
1005716
1005717
1005718
1005719
1005720
1005721
1005722
1005723
1005724
1005725
1005726
1005727
1005728
1005729
1005730
1005731
1005732
1005733
1005734
1005735
1005736
1005737
1005738
1005739
1005740
1005741
1005742
1005743
1005744
1005745
1005746
[truncated: 4,408,649 more chars]
