# Supplementary material for: Evolutionary History of the Global Emergence of the Escherichia coli Epidemic Clone ST131
Source: mBio. 2016 Mar 22;7(2):e02162-15. doi: 10.1128/mBio.02162-15 (PMC4807372; doi:10.1128/mBio.02162-15)
Supplement: Table S1 — Details of newly sequenced ST131 strains included in the analysis. [file mbo002162744st1.xlsx]

## Sheet: Sheet1
isolate_name	ncbi_sra_identifier	ncbi_biosample_number	comid	collection_date	year	country	clinical_carriage	site_of_inf_carriage	host	st131_clade	ctx_m_variant	medianinsertsize	sdinsertsize	gc	rawreads	de_novo_assembler	kmer	expected covg	covg cutoff	contigs	n50	longest contig	bases in contigs	contigs>1kb	bases in contigs>1kb	fimH_allele	gyrA_83 (WT S)	gyrA_87 (WT D)	parC_80 (WT S)	parc_84 (WT E)
la_2266-2	SRS1187480	SAMN04159530	C00006925	2006-05-26	2006	laos	clinical		human	C	14	322	93.71	0.51	3456198	Velvet 1.0.18	67	18	3.21035	210	211480	686343	5195917	88	5155951	30	L	N	I	V
la_5108	SRS1187479	SAMN04159531	C00006929	2007-04-03	2007	laos	clinical	urine	human	C	14	323	100.45	0.505	2564804	Velvet 1.0.18	59	13	6.78547	294	142394	538380	5259445	116	5206591	30	L	N	I	V
la_12646	SRS1187526	SAMN04159532	C00006932	2008-10-20	2008	laos	clinical	urine	human	C	14	312	91.15	0.51	2034902	Velvet 1.0.18	57	14	2.88254	352	159643	389992	5438731	114	5368553	30	L	N	I	V
la_6169	SRS1187542	SAMN04159533	C00006934	2007-07-17	2007	laos	clinical	urine	human	A	14	323	95.99	0.51	3027632	Velvet 1.0.18	69	16	0.986017	212	293019	439837	5025088	88	4988045	41	S	D	S	E
la_5220-3	SRS1187559	SAMN04159534	C00006936	2007-05-08	2007	laos	clinical	urine	human	C	24	324	92.79	0.51	2788446	Velvet 1.0.18	63	15	3.08844	391	202665	854986	5222064	98	5136436	30	L	N	I	V
la_11858	SRS1187575	SAMN04159535	C00006937	2008-08-09	2008	laos	clinical	urine	human	A	14	341	97.98	0.51	3440500	Velvet 1.0.18	67	16	2.14033	246	236490	439885	5074670	97	5032432	41	S	D	S	E
la_11242	SRS1187564	SAMN04159536	C00006939	2008-06-26	2008	laos	clinical	urine	human	C	14	317	82.37	0.51	2960976	Velvet 1.0.18	67	16	0.272561	177	174686	500566	5130559	84	5100239	30	L	N	I	V
la_354-2	SRS1187578	SAMN04159537	C00006940	2008-05-30	2008	laos	clinical	urine	human	C	14	312	84.38	0.51	2530686	Velvet 1.0.18	61	16	4.00779	203	159055	542815	5204657	86	5169466	30	L	N	I	V
la_13105	SRS1187590	SAMN04159538	C00006942	2008-10-20	2008	laos	clinical	blood	human	C	14	296	87.35	0.51	3032230	Velvet 1.0.18	65	16	8.89642	337	159752	390008	5441524	110	5368327	30	L	N	I	V
uk_P16456	SRS1187603	SAMN04159539	C00006946	2005-01-01	2005	uk	clinical	urine	human	C	15	304	82.75	0.51	2211148	Velvet 1.0.18	57	14	2.88254	304	202849	680344	5220408	110	5160438	30	L	N	I	V
uk_P34091	SRS1187478	SAMN04159540	C00006948	2005-01-01	2005	uk	clinical	urine	human	C	15	320	92.75	0.51	3318910	Velvet 1.0.18	65	19	9.19443	217	202852	795934	5254831	94	5218672	30	L	N	I	V
uk_P46212	SRS1187491	SAMN04159541	C00006949	2005-01-01	2005	uk	clinical	urine	human	C	15	304	88.89	0.51	3190750	Velvet 1.0.18	69	18	8.71051	181	191536	456575	5196058	79	5162747	30	L	N	I	V
uk_P26250	SRS1187508	SAMN04159542	C00006956	2005-01-01	2005	uk	clinical	urine	human	C	15	316	86.04	0.51	2744320	Velvet 1.0.18	59	17	8.2266	234	190802	381749	5239578	91	5197745	30	L	N	I	V
uk_UKUEC2	SRS1187496	SAMN04159543	C00006962	2010-11-18	2010	uk	clinical	urine	human	C	15	309	82.11	0.51	2827544	Velvet 1.0.18	59	19	11.088	218	175672	464468	5165376	101	5128619	30	L	N	I	V
uk_18B28B	SRS1187514	SAMN04159544	C00006965	2010-02-16	2010	uk	clinical	blood	human	C	15	308	82.93	0.51	2689530	Velvet 1.0.18	61	13	6.64898	272	202691	424918	5272417	106	5220851	30	L	N	I	V
uk_8A9B	SRS1187531	SAMN04159545	C00006966	2008-07-26	2008	uk	clinical	blood	human	A	14	320	99.7	0.51	3385480	Velvet 1.0.18	71	18	1.10927	236	230230	436936	5036786	94	4993888	41	L	N	S	E
uk_19B19L	SRS1187530	SAMN04159546	C00006967	2010-10-18	2010	uk	clinical	blood	human	C	15	310	91.05	0.51	2966200	Velvet 1.0.18	61	17	8.2266	292	170365	686348	5305573	107	5250744	99	S	D	I	V
uk_19B22L	SRS1187529	SAMN04159547	C00006968	2010-10-25	2010	uk	clinical	blood	human	C		314	95.39	0.51	3211628	Velvet 1.0.18	67	18	7.10494	150	198834	429026	5297488	73	5271998	30	L	N	I	V
uk_8A19D	SRS1187528	SAMN04159548	C00006971	2008-08-15	2008	uk	clinical	blood	human	C	15	305	76.16	0.51	3089592	Velvet 1.0.18	65	18	3.21035	311	183970	390051	5251336	99	5184198	30	L	N	I	V
uk_7C26H	SRS1187527	SAMN04159549	C00006972	2008-06-20	2008	uk	clinical	blood	human	C	15	321	87.08	0.51	3110848	Velvet 1.0.18	63	18	7.9082	279	175469	371638	5266639	101	5209796	30	L	N	I	V
uk_18A18K	SRS1187525	SAMN04159550	C00006973	2009-11-08	2009	uk	clinical	blood	human	C	15	326	103.13	0.51	2864472	Velvet 1.0.18	67	15	3.08844	216	191091	464771	5158367	93	5119183	30	L	N	I	V
uk_17B26A	SRS1187524	SAMN04159551	C00006975	2009-07-05	2009	uk	clinical	blood	human	C	15	313	87.81	0.51	2943550	Velvet 1.0.18	63	18	5.00457	222	196033	796009	5277035	94	5236823	30	L	N	I	V
uk_18C29E	SRS1187523	SAMN04159552	C00006976	2010-05-14	2010	uk	clinical	blood	human	C	15	326	93.03	0.51	2604502	Velvet 1.0.18	61	14	5.14072	284	190682	391160	5486263	117	5435284	30	L	N	I	V
uk_7C34K	SRS1187522	SAMN04159553	C00006978	2008-07-11	2008	uk	clinical	blood	human	B		308	86.17	0.51	3432394	Velvet 1.0.18	65	19	8.22332	119	339517	1009564	4894269	41	4872695	22	S	D	S	E
uk_17A7A	SRS1187548	SAMN04159554	C00006979	2009-03-06	2009	uk	clinical	blood	human	C	15	327	100.33	0.51	2901136	Velvet 1.0.18	59	18	7.10494	214	173689	717410	5332424	83	5289468	30	L	N	I	V
uk_18A33A	SRS1187547	SAMN04159555	C00006983	2009-12-06	2009	uk	clinical	blood	human	C	15	343	113.87	0.51	3513632	Velvet 1.0.18	67	17	8.2266	290	190709	464690	5262283	89	5196694	30	L	N	I	V
uk_18C16C	SRS1187546	SAMN04159556	C00006984	2010-04-11	2010	uk	clinical	blood	human	C	15	345	104.43	0.505	2894406	Velvet 1.0.18	61	17	9.34172	496	173697	488674	5384436	148	5277832	30	L	N	I	V
uk_19A21D	SRS1187545	SAMN04159557	C00006985	2010-07-28	2010	uk	clinical	blood	human	C	15	319	93.36	0.51	2748192	Velvet 1.0.18	57	19	11.088	232	202835	458823	5271423	93	5227478	30	L	N	I	V
uk_18C23A	SRS1187544	SAMN04159558	C00006986	2010-04-25	2010	uk	clinical	blood	human	C	15	310	83.03	0.505	3120730	Velvet 1.0.18	61	18	0.306631	249	195988	711369	5276966	97	5231926	30	L	N	I	V
uk_18B21F	SRS1187543	SAMN04159559	C00006987	2010-02-01	2010	uk	clinical	blood	human	C	15	323	96	0.51	3060260	Velvet 1.0.18	61	20	7.21391	237	190928	802596	5157228	98	5112560	30	L	N	I	V
uk_18B11D	SRS1187541	SAMN04159560	C00006988	2010-01-03	2010	uk	clinical	blood	human	C	15	318	87.22	0.51	2588798	Velvet 1.0.18	59	16	8.18305	236	195993	466812	5279338	95	5234801	30	L	N	I	V
uk_19B17I	SRS1187540	SAMN04159561	C00006989	2010-10-13	2010	uk	clinical	blood	human	C	15	307	91.67	0.51	3186326	Velvet 1.0.18	67	16	4.00779	201	208594	424129	5277115	84	5239259	30	L	N	I	V
uk_18C22I	SRS1187539	SAMN04159562	C00006990	2010-04-25	2010	uk	clinical	blood	human	C	15	315	88.95	0.51	2871092	Velvet 1.0.18	63	16	7.74268	235	190927	380392	5158930	91	5112682	30	L	N	I	V
uk_18C14	SRS1187538	SAMN04159563	C00006991	2010-04-09	2010	uk	clinical	blood	human	C		315	96.05	0.51	2278572	Velvet 1.0.18	61	14	3.89245	251	203423	382109	5143160	100	5095448	30	L	N	I	V
uk_8A16G	SRS1187537	SAMN04159564	C00006993	2008-08-10	2008	uk	clinical	blood	human	C	15	303	88.06	0.51	2221396	Velvet 1.0.18	51	16	8.18305	546	159564	335950	5407268	117	5288282	30	L	N	I	V
uk_18A2G	SRS1187536	SAMN04159565	C00006994	2009-10-05	2009	uk	clinical	blood	human	C	15	317	85.49	0.51	2464832	Velvet 1.0.18	61	15	0.924391	406	191010	805151	5268425	107	5182562	30	L	N	I	V
uk_18C4F	SRS1187563	SAMN04159566	C00006995	2010-03-16	2010	uk	clinical	blood	human	C	15	324	83.06	0.5	3472536	Velvet 1.0.18	65	18	6.492	200	190936	1283263	5278742	78	5239770	30	L	N	I	V
uk_18B30B	SRS1187562	SAMN04159567	C00006997	2010-02-20	2010	uk	clinical	blood	human	C	15	318	90.04	0.5	2652412	Velvet 1.0.18	63	13	5.84808	213	190932	427607	5277102	85	5236371	30	L	N	I	V
uk_17C26C	SRS1187561	SAMN04159568	C00006998	2009-09-09	2009	uk	clinical	blood	human	C	15	320	96.15	0.51	2466712	Velvet 1.0.18	65	13	6.64898	302	159159	380122	5265376	116	5204476	30	L	N	I	V
uk_19A8G	SRS1187560	SAMN04159569	C00007367	2010-06-24	2010	uk	clinical	blood	human	B		313	87.62	0.51	3426484	Velvet 1.0.18	65	17	5.3734	216	224210	342093	5188005	74	5144039	22	S	D	S	E
uk_18B29L	SRS1187558	SAMN04159570	C00007370	2010-02-21	2010	uk	clinical	blood	human	B		331	79.41	0.51	4002702	Velvet 1.0.18	75	18	9.20593	114	276200	614632	5082465	53	5063953	22	L	D	S	E
cam_1814	SRS1187557	SAMN04159571	C00007384	2010-02-03	2010	cambodia	clinical	unknown	human	C	27	317	80.68	0.5	4144434	Velvet 1.0.18	71	17	8.6944	166	222314	596772	5067090	81	5039971	30	L	N	I	V
uk_18B18D	SRS1187556	SAMN04159572	C00007396	2010-01-23	2010	uk	clinical	blood	human	C	15	320	78.64	0.51	4517450	Velvet 1.0.18	71	21	5.83867	186	208602	424012	5280947	80	5245497	30	L	N	I	V
la_VTK223	SRS1187555	SAMN04159573	C00009151	2011-05-19	2011	laos	carriage	faeces	human	A	14	282	90.8	0.505	5298360	Velvet 1.0.18	79	20	0.340701	216	230513	431851	5111677	99	5073224	not in reference db	S	D	S	E
la_VTK228	SRS1187554	SAMN04159574	C00009153	2011-05-16	2011	laos	carriage	faeces	human	A	14	305	108.69	0.51	4397994	Velvet 1.0.18	73	21	2.80919	218	235883	431570	5094689	96	5058849	not in reference db	S	D	S	E
laHFMK272N	SRS1187553	SAMN04159575	C00009189	2011-05-19	2011	laos	carriage	faeces	human	A	27	289	88.86	0.51	4503102	Velvet 1.0.18	73	21	9.22623	172	217300	735867	5136155	80	5106893	41	L	D	S	E
laHFMK276	laHFMK276	SAMN04159576	C00009192	2011-04-30	2011	laos	carriage	faeces	human	A	27	294	84.71	0.505	4700930	Velvet 1.0.18	69	25	0.952122	204	230566	590024	5142735	84	5109397	41	L	D	S	E
laHFMK328	SRS1187551	SAMN04159577	C00009203	2011-06-10	2011	laos	carriage	faeces	human	A	14	305	98.2	0.505	4108412	Velvet 1.0.18	69	18	3.21035	841	205304	366928	5526243	154	5318242	41	L	D	S	E
laHFMK347	SRS1187549	SAMN04159578	C00009210	2011-06-10	2011	laos	carriage	faeces	human	A	14	285	82.21	0.5	4947060	Velvet 1.0.18	67	25	2.06676	619	191450	404046	5527797	154	5387663	41	L	D	S	E
H561	SRS1187576	SAMN04159579	C00013498	2010-04-20	2010	nepal	clinical	blood	human	C	15	349	128.3	0.51	2830516	Velvet 1.0.18	65	18	6.492	221	186952	382174	5301394	100	5263720	30	L	N	I	V
H565	SRS1187574	SAMN04159580	C00013499	2010-04-20	2010	nepal	clinical	blood	human	C	15	313	106.15	0.52	3880514	Velvet 1.0.18	67	22	6.1167	218	175648	381489	5301427	103	5265969	30	L	N	I	V
C1353	SRS1187573	SAMN04159581	C00013506	2012-01-29	2012	nepal	clinical	blood	human	C	15	295	95.89	0.51	3820606	Velvet 1.0.18	67	20	7.21333	187	194712	424194	5239222	85	5206235	30	L	N	I	V
C478	SRS1187572	SAMN04159582	C00013508	2009-12-30	2009	nepal	clinical	blood	human	C		307	92.62	0.51	3666670	Velvet 1.0.18	69	18	7.10562	301	175136	352033	5338497	117	5281383	30	L	N	I	V
C5038_1	SRS1187571	SAMN04159583	C00013510	2008-02-09	2008	nepal	clinical	blood	human	C	15	313	97.84	0.51	3535412	Velvet 1.0.18	65	19	5.2826	233	195386	380126	5294819	89	5250136	30	L	N	I	V
10B06164	SRS1187570	SAMN04159584	C00013518	2010-08-23	2010	thailand	clinical	urine	human	C		336	114.82	0.51	3418486	Velvet 1.0.18	65	21	2.80919	190	228305	711114	5327731	76	5293779	30	L	N	I	V
10B06797	SRS1187569	SAMN04159585	C00013525	2010-09-29	2010	thailand	clinical	urine	human	C		345	114.72	0.505	3396102	Velvet 1.0.18	59	20	12.4329	262	191409	429889	5329663	95	5279127	30	L	N	I	V
10B07395	SRS1187568	SAMN04159586	C00013530	2010-11-22	2010	thailand	clinical	urine	human	B		321	93.4	0.51	3821414	Velvet 1.0.18	67	18	6.492	303	162091	466078	5282633	106	5225301	27	L	D	S	E
10B07488	SRS1187567	SAMN04159587	C00013533	2010-12-06	2010	thailand	clinical	urine	human	C	15	344	112.36	0.51	3262622	Velvet 1.0.18	77	10	0.996987	1223	126872	432098	5711637	203	5426489	30	L	N	I	?
11B00062	SRS1187566	SAMN04159588	C00013536	2011-01-11	2011	thailand	clinical	urine	human	C	15	329	106.18	0.51	3757666	Velvet 1.0.18	61	26	13.0244	315	195969	710834	5515968	111	5452591	30	L	N	I	V
11B00094	SRS1187565	SAMN04159589	C00013537	2011-01-15	2011	thailand	clinical	urine	human	C		312	87.26	0.51	4697950	Velvet 1.0.18	71	18	5.00457	261	171198	429816	5353193	107	5301814	30	L	N	I	V
11B00134	SRS1187588	SAMN04159590	C00013540	2011-01-24	2011	thailand	clinical	urine	human	C	27	323	95.36	0.51	3796900	Velvet 1.0.18	65	24	3.05432	185	180313	457427	5112250	95	5084479	30	L	N	I	V
11B00320	SRS1187587	SAMN04159591;	C00013544	2011-02-21	2011	thailand	clinical	urine	human	A	15	298	80.84	0.51	3914846	Velvet 1.0.18	67	24	0.914037	384	180549	358153	5096493	114	5008624	41	L	D	S	E
11B00663	SRS1187586	SAMN04159592	C00013555	2011-04-06	2011	thailand	clinical	blood	human	B		343	110.64	0.5	3461974	Velvet 1.0.18	65	17	4.25828	278	162904	492332	5271140	106	5223065	27	S	D	S	E
11B00726	SRS1187585	SAMN04159593	C00013557	2011-04-14	2011	thailand	clinical	urine	human	B		348	112.55	0.51	3368310	Velvet 1.0.18	65	19	0.323666	242	164900	494034	5307853	87	5264355	5	S	D	S	E
11B00806	SRS1187584	SAMN04159594	C00013561	2011-04-21	2011	thailand	carriage	ear swab	human	A		328	88.45	0.51	4423150	Velvet 1.0.18	71	20	5.00974	261	177470	358166	5029489	101	4974087	41	L	D	S	E
11B01631	SRS1187583	SAMN04159595	C00013576	2011-07-11	2011	thailand	clinical	urine	human	B		331	104.76	0.51	3133632	Velvet 1.0.18	59	19	9.19443	262	162355	529897	5249800	99	5205795	27	S	D	S	E
11B01979	SRS1187582	SAMN04159596	C00013584	2011-08-18	2011	thailand	clinical	urine	human	C	15	304	84.97	0.51	4126306	Velvet 1.0.18	67	23	12.155	200	191465	387443	5354471	97	5324609	30	L	N	I	V
10B07347	SRS1187581	SAMN04159597	C00013610	2010-11-15	2010	thailand	clinical	urine	human	C	15	295	90.52	0.52	4184142	Velvet 1.0.18	63	24	5.85538	502	185487	489141	5365505	137	5251690	30	L	N	I	V
cam_1439	SRS1187580	SAMN04159598	C00013629	2009-06-02	2009	cambodia	clinical	blood	human	C	14	318	99.38	0.5	4019452	Velvet 1.0.18	73	18	8.71051	183	155890	390242	5281442	93	5252838	30	L	N	I	V
cam_2853	SRS1187579	SAMN04159599	C00013641	2009-03-14	2009	cambodia	clinical	blood	human	B		315	108.81	0.51	3892778	Velvet 1.0.18	71	19	9.19443	199	200621	717962	5204247	84	5169514	22	L	D	S	E
cam_1071	SRS1187577	SAMN04159600	C00013671	2008-08-11	2008	cambodia	clinical	urine	human	A	14	304	85.19	0.51	4048780	Velvet 1.0.18	69	23	1.90142	217	292384	495759	5016792	93	4982470	41	S	D	S	E
cam_1920	SRS1187599	SAMN04159601	C00013708	2010-03-17	2010	cambodia	clinical	urine	human	B		325	112.89	0.51	3435360	Velvet 1.0.18	67	18	5.00457	257	229121	430702	5489871	98	5440398	298	L	D	S	E
08B08158	SRS1187598	SAMN04159602	C00014007	2008-10-27	2008	thailand	clinical	urine	human	B		386	158.78	0.49125	6957692	Velvet 1.0.18	73	25	3.18145	255	143867	486620	5681513	119	5636678	5	S	D	S	E
08B09891	SRS1187597	SAMN04159603	C00014010	2008-12-07	2008	thailand	clinical	urine	human	C	15	368	135.82	0.50375	10885076	Velvet 1.0.18	83	29	13.8446	164	205136	717468	5246033	72	5214173	not in reference db	L	N	I	V
09B06064	SRS1187596	SAMN04159604	C00014020	2009-06-18	2009	thailand	clinical	urine	human	C	15	348	107.24	0.505	11140406	Velvet 1.0.18	85	27	2.976	149	276661	717496	5244175	74	5217846	30	L	N	I	V
09B06312	SRS1187595	SAMN04159605	C00014022	2009-06-24	2009	thailand	clinical	urine	human	C	27	327	103.47	0.505	13311282	Velvet 1.0.18	85	33	17.4398	147	222386	596897	5073792	76	5047997	not in reference db	L	N	I	V
09B06460	SRS1187594	SAMN04159606	C00014023	2009-06-29	2009	thailand	clinical	urine	human	C	15	384	134.18	0.505	9099970	Velvet 1.0.18	83	25	9.01761	142	229807	717499	5242511	72	5219012	not in reference db	L	N	I	V
09B06574	SRS1187593	SAMN04159607	C00014024	2009-07-01	2009	thailand	clinical	urine	human	C	15	405	148.07	0.50375	5073034	Velvet 1.0.18	75	19	3.26486	157	229809	717038	5241484	74	5214754	30	L	N	I	V
09B06576	SRS1187592	SAMN04159608	C00014025	2009-07-01	2009	thailand	carriage	ear swab	human	C	15	375	134.45	0.50125	9423750	Velvet 1.0.18	81	28	6.24197	149	205174	717576	5239957	76	5214787	30	L	N	I	V
09B07697	SRS1187591	SAMN04159609	C00014027	2009-07-28	2009	thailand	clinical	urine	human	B		436	143.35	0.5	6804600	Velvet 1.0.18	73	26	8.93549	250	180880	619776	5403308	103	5354124	27	S	D	S	E
09B09003	SRS1187589	SAMN04159610	C00014031	2009-08-30	2009	thailand	clinical	urine	human	C	15	378	125.47	0.495	10131640	Velvet 1.0.18	83	30	5.98165	208	198193	629101	5292351	84	5251758	30	L	N	I	V
09B09491	SRS1187612	SAMN04159611	C00014032	2009-09-12	2009	thailand	clinical	urine	human	C	15	431	152.09	0.5	6758560	Velvet 1.0.18	77	24	4.12424	149	314419	1194696	5242445	71	5216190	not in reference db	L	N	I	V
09B11376	SRS1187611	SAMN04159612	C00014036	2009-10-25	2009	thailand	clinical	urine	human	C	15	369	121.03	0.505	7227924	Velvet 1.0.18	79	25	7.37672	203	198161	664632	5398494	80	5359978	30	L	N	I	V
09B13160	SRS1187610	SAMN04159613	C00014042	2009-12-05	2009	thailand	clinical	urine	human	C	15	313	105.24	0.5075	14348008	Velvet 1.0.18	87	29	4.98346	148	229810	717559	5239836	75	5214999	not in reference db	L	N	I	V
09B13464	SRS1187609	SAMN04159614	C00014043	2009-12-15	2009	thailand	clinical	blood	human	B		425	159.1	0.49625	5109646	Velvet 1.0.18	69	22	3.92377	246	155804	493990	5154287	92	5108521	27	L	D	S	E
10B05056	SRS1187608	SAMN04159615	C00014062	2010-06-28	2010	thailand	clinical	urine	human	A		376	128.66	0.495	8670530	Velvet 1.0.18	79	30	10.3096	499	191474	366960	5454569	140	5327114	41	L	D	S	E
10B05087	SRS1187607	SAMN04159616	C00014063	2010-06-29	2010	thailand	clinical	urine	human	C	15	365	123.38	0.505	11533556	Velvet 1.0.18	83	31	3.29256	157	228345	717571	5366886	70	5338639	30	L	N	I	V
10B05611	SRS1187606	SAMN04159617	C00014066	2010-07-23	2010	thailand	clinical	urine	human	C	15	327	106.33	0.505	15895064	Velvet 1.0.18	85	39	5.88108	208	204478	628511	5254182	82	5210291	30	L	N	I	V
10B05736	SRS1187605	SAMN04159618	C00014067	2010-07-29	2010	thailand	clinical	urine	human	C	15	340	117.07	0.50375	14304108	Velvet 1.0.18	87	35	3.85777	156	228399	717683	5369153	72	5340629	30	L	N	I	V
cam_1531_1	SRS1187604	SAMN04159619	C00014194	2009-08-05	2009	cambodia	clinical	urine	human	C	14	397	130.56	0.5	2418562	Velvet 1.0.18	61	14	6.77484	233	190665	408931	5353733	105	5317925	30	L	N	I	V
cam_2254	SRS1187602	SAMN04159620	C00014202	2010-08-12	2010	cambodia	clinical	urine	human	B		415	144.63	0.5	3443732	Velvet 1.0.18	67	16	8.18305	244	192764	664295	5319393	91	5271467	298	L	D	S	E
cam_2830	SRS1187601	SAMN04159621	C00014217	2009-02-24	2009	cambodia	clinical	urine	human	B		396	126.83	0.5	4317724	Velvet 1.0.18	69	19	5.2826	279	191594	664332	5379255	101	5322840	298	L	D	S	E
cam_2917	SRS1187600	SAMN04159622	C00014222	2011-02-14	2011	cambodia	clinical	urine	human	C	15	367	121.35	0.5	5422646	Velvet 1.0.18	79	17	6.2423	171	191477	829507	5268751	84	5240587	30	L	N	I	V
cam_3162	SRS1187620	SAMN04159623	C00014227	2011-04-30	2011	cambodia	clinical	urine	human	A		381	136.88	0.5	4729144	Velvet 1.0.18	79	15	0.255526	163	227881	565953	4995037	79	4969325	41	S	D	S	E
can_80074	SRS1187619	SAMN04159624	C00017485	2008-01-02	2008	canada			human	C		215	170.87	0.485	742654	Velvet 1.0.18	125	8	1.2906	1657	5838	47921	5117761	1105	4774443	30	L	N	I	V
can_MS1007	SRS1187618	SAMN04159625	C00017487	2007-01-30	2007	canada			human	C		233	187.85	0.485	1025258	Velvet 1.0.18	135	9	0.897288	809	22145	126251	5042438	381	4905545	30	L	N	I	V
la_12107_3	SRS1187617	SAMN04159626	C00017488	2008-10-07	2008	laos	clinical	uine	human	B	55	251	200.08	0.485	522020	A5-MiSeq				271	62965		5329255			22	L	N	S	V
la_1424	SRS1187615	SAMN04159627	C00017489	2006-01-20	2006	laos	clinical		human	C	15	195	131.06	0.485	1110634	Velvet 1.0.18	127	9	0.897288	1818	7419	59024	5362173	940	5004001	not in reference db	L	N	I	V
la_10222	SRS1187614	SAMN04159628	C00017491	2008-04-04	2008	laos	clinical	urine	human	C	27	235	177.34	0.49	703696	Velvet 1.0.18	125	7	2.33175	1438	5830	51141	5212329	1115	5019514	not in reference db	L	N	I	V
la_13792_2_pink	SRS1187613	SAMN04159629	C00017492	2009-02-07	2009	laos	clinical	urine	human	C	27	226	173.02	0.49	1220874	Velvet 1.0.18	139	9	1.94773	751	19181	90605	5223679	562	5117895	30	L	N	I	V
la_7619	SRS1187477	SAMN04159630	C00017493	2006-04-19	2006	laos	clinical		human	C	14	203	129.93	0.485	1489010	Velvet 1.0.18	143	11	1.09669	677	19196	148952	5249712	527	5159358	30	L	N	I	V
la_8507	SRS1187476	SAMN04159631	C00017494	2007-11-09	2007	laos	clinical	pus	human	C	27	212	157.66	0.485	2380684	Velvet 1.0.18	161	12	1.19638	414	40137	170106	5181971	303	5117705	30	L	N	I	V
can_70883	SRS1187475	SAMN04159632	C00017495	2007-01-05	2007	canada	clinical		human	B		153	81.61	0.465	1257618	A5-MiSeq				284	41869		5102481			22	L	N	S	V
can_70328	SRS1187474	SAMN04159633	C00017496	2007-01-09	2007	canada	clinical		human	B		233	185.76	0.485	730372	Velvet 1.0.18	125	7	1.12927	1276	8055	34426	5400325	952	5221902	27	S	D	S	E
can_79159	SRS1187473	SAMN04159634	C00017497	2008-01-16	2006	canada	clinical		human	C		222	176.81	0.485	1853212	Velvet 1.0.18	159	12	2.47082	179	68226	226950	4883989	129	4859148	30	L	N	I	V
can_1731_1	SRS1187472	SAMN04159635	C00017498	2006-10-10	2006	canada	food		chicken	B		181	116.71	0.475	602066	A5-MiSeq				701	14803		5078543			22	L	N	S	V
can_969	SRS1187471	SAMN04159636	C00017716	2007-01-09	2007	canada	clinical	urine	human	A		179	157	0.5	900394	Velvet 1.0.18	87	6	2.80136	1722	5216	27990	4941090	1118	4635561	not in reference db	L	N	I	E
can_1070	SRS1187470	SAMN04159637	C00017725	2007-03-06	2007	canada	clinical	urine	human	C	15	176	141.68	0.49	1883150	A5-MiSeq				195	125476		5185335			30	L	N	I	V
AZ657898	SRS1187469	SAMN04159638	C00022162	2010-06-01	2010	germany	clinical	intra-abdominal	human	C		237	110.2	0.51	8461606	Velvet 1.0.18	81	27	1.02829	141	215408	639445	5014506	67	4986615	30	L	N	I	V
AZ600324	SRS1187492	SAMN04159639	C00022163	2009-06-01	2009	china	clinical	urine	human	C	15	239	111.4	0.515	19582074	Velvet 1.0.18	87	40	12.3832	219	203719	716829	5347050	97	5298592	30	L	N	I	V
AZ647978	SRS1187490	SAMN04159640	C00022164	2010-06-01	2010	venezuela	clinical	urine	human	C		240	113.58	0.515	8933634	Velvet 1.0.18	79	31	6.18098	115	190964	716719	5066188	69	5051405	30	L	N	I	V
AZ726786	SRS1187489	SAMN04159641	C00022165	2011-06-01	2011	taiwan	clinical	urine	human	C		216	91.07	0.505	12858430	Velvet 1.0.18	81	29	4.98346	249	173734	373165	5459707	118	5409400	30	L	N	I	V
AZ720925	SRS1187488	SAMN04159642	C00022166	2011-06-01	2011	taiwan	clinical	urine	human	A		218	92.37	0.505	11780522	Velvet 1.0.18	81	28	8.26193	154	240192	661777	4942601	80	4916423	41	L	N	I	E
AZ720961	SRS1187487	SAMN04159643	C00022167	2011-06-01	2011	taiwan	clinical	urine	human	C	15	206	87.14	0.505	13812616	Velvet 1.0.18	77	38	11.2122	351	188460	407035	5464134	130	5382684	30	L	N	I	V
AZ779845	SRS1187486	SAMN04159644	C00022168	2011-06-01	2011	spain	clinical	urine	human	A	15	217	90.72	0.505	11300720	Velvet 1.0.18	79	31	3.29256	146	239827	422241	5158318	75	5136058	41	S	N	S	E
AZ727008	SRS1187485	SAMN04159645	C00022169	2011-06-01	2011	taiwan	clinical	urine	human	C	15	224	92.91	0.505	11996108	Velvet 1.0.18	83	25	12.6232	254	190972	319653	5480522	114	5425335	30	L	N	I	V
AZ735521	SRS1187484	SAMN04159646	C00022170	2011-06-01	2011	spain	clinical	urine	human	A		220	92.54	0.505	11056824	Velvet 1.0.18	81	30	8.14544	236	270068	635545	5099329	95	5048229	41	L	D	S	E
AZ684313	SRS1187483	SAMN04159647	C00022171	2010-06-01	2010	france	clinical	urine	human	C		220	88.93	0.505	7340502	Velvet 1.0.18	73	27	0.284247	168	234310	406852	5060289	74	5028852	30	L	N	I	V
AZ844071	SRS1187482	SAMN04159648	C00022172	2012-06-01	2012	germany	clinical	resp	human	B		273	169.93	0.495	1297684	Velvet 1.0.18	77	11	2.26491	532	41149	133008	5330083	250	5225726	not in reference db	L	D	S	E
	Approximate dates known to within month and/or year
