# Supplementary material for: Evolutionary History of the Global Emergence of the Escherichia coli Epidemic Clone ST131
Source: mBio. 2016 Mar 22;7(2):e02162-15. doi: 10.1128/mBio.02162-15 (PMC4807372; doi:10.1128/mBio.02162-15)
Supplement: Table S2 — Details of transformed blaCTX-M plasmid sequences. [file mbo002162744st2.xlsx]

## Sheet: Sheet1
transformed_plasmid_name	ncbi_sra_identifier	sequencing	assembler	st	ctx_m_variant	contigs	size_kb
09B06106_T	SRS1187481	miseq 2x300PE	A5-MiSeq	405	55	6	86734
09B06576_T	SRS1187507	miseq 2x300PE	A5-MiSeq	131	15	23	171919
10B05087_T	SRS1187506	miseq 2x300PE	A5-MiSeq	131	15	19	166080
11B00320_T	SRS1187505	miseq 2x300PE	A5-MiSeq	131	15	4	92477
11B01979_T	SRS1187504	miseq 2x300PE	A5-MiSeq	131	15	22	125735
la_12107_3_T	SRS1187502	miseq 2x300PE	A5-MiSeq	131	55	6	80841
uk_17A7A_T	SRS1187501	miseq 2x300PE	A5-MiSeq	131	15	7	91988
uk_18C29E_T	SRS1187500	miseq 2x300PE	A5-MiSeq	131	15	27	161487
uk_8A16G_T	SRS1187499	miseq 2x300PE	A5-MiSeq	131	15	32	119837
cam_1071_T	SRS1187498	miseq 2x300PE	A5-MiSeq	131	14	27	139269
HFMK272NLF_T	SRS1187497	miseq 2x300PE	A5-MiSeq	131	27	15	138934
la_5108_T	SRS1187495	miseq 2x300PE	A5-MiSeq	131	14	18	100260
la_5220-3_T	SRS1187494	miseq 2x300PE	A5-MiSeq	131	14	2	72449
la_7619_T	SRS1187493	miseq 2x300PE	A5-MiSeq	131	14	1	93517
uk_P16456_T	SRS1187521	miseq 2x300PE	A5-MiSeq	131	15	21	147554
uk_P26250_T	SRS1187520	miseq 2x300PE	A5-MiSeq	131	15	9	83980
uk_P46212_T	SRS1187519	miseq 2x300PE	A5-MiSeq	131	15	14	140660
uk_18C16C_T	SRS1187518	miseq 2x300PE	A5-MiSeq	131	15	16	149236
uk_8A9B_T	SRS1187517	miseq 2x300PE	A5-MiSeq	131	14	20	145408
uk_17C26C_T	SRS1187516	HiSeq	standard A5	131	15	27	131222
uk_18C22I_T	SRS1187515	HiSeq	standard A5	131	15	21	92448
uk_18B11D_T	SRS1187513	HiSeq	standard A5	131	15	25	95819
uk_18B18D_T	SRS1187512	HiSeq	standard A5	131	15	25	95507
uk_18C4F_T	SRS1187511	HiSeq	standard A5	131	15	25	130907
uk_17B26A_T	SRS1187510	HiSeq	standard A5	131	15	25	96420
uk_8A15E_T	SRS1187509	HiSeq	standard A5	617	15	28	142211
uk_18B30B_T	SRS1187535	HiSeq	standard A5	131	15	30	131474
uk_18A33A_T	SRS1187534	HiSeq	standard A5	131	15	24	93292
uk_19B19L_T	SRS1187533	HiSeq	standard A5	131	15	33	148844
uk_18B21F_T	SRS1187532	HiSeq	standard A5	131	15	22	92421
